# Supplementary material for: Evaluation of factors associated with HIV self-testing Acceptability and Uptake among the MSM community in Nairobi, Kenya: A cross sectional study
Source: PLoS One. 2023 Mar 9;18(3):e0280540. doi: 10.1371/journal.pone.0280540 (PMC9997958; doi:10.1371/journal.pone.0280540)
Supplement: S1 Data — (XLSX) [file pone.0280540.s002.xlsx]

## Sheet: Database MSM 
SN	First_Letter	Mother_Letter	District	Age	Q102	Q103	Q104	Others	Q105	Q106	Ifyeshow	Q107	If_yesa	Incomeb	Q108	IfYes	Q109	Q110	Q111	If_Other	Q112	Q112rec	If_ever_married	Q113	Q114	Q115	Q115If_yes	Q116	Q117	Q117Ifyes	Q118	Q119	Q120	Q120If_yes	Q120If_other	Q121	Q121If_yes	Q122	Q123HIV	Q123TB	Q123HCV	Q123STI	Q123HBV	Q123b	Q123bIf_yes	Q124	HIV_self_test	Q125r	Q125dRec
Serial Number	First Letter	Mother's name first Letter	District of Birth	Resspondents age	Place of Birth	Place of Residence	Religion	If other specify	Education level	SexualIy dentity impacted education	If yes how	Currently employed	If Currently employed	Monthly income	Identify as MSM	If yes how long MSM	Identity MSW	Identity transgender	Sexual Orientation	If Other	Marital status	Marital status	If ever married	Sexual Attraction	Sexual partners last 6 months	Use condom during sex	If yes how often do you use condom during sex	Prefer top or bottom	Are you currently using	If to hard drugs which ones	Had anal sex after alcohol/hard drug use	Do you use condom during anal sex after alcohol/hard drug use	Did you use lubricant in last sexual act	Type of lubricant in last sexual act	If other specify	Have you ever had any mental health issue	If yes explain	Insurance cover	HIV/AIDS	Tuberculosis	Hepatitis C	STI	Hepatitis B	Currently enrolled in any HIV care and treatment	If yes specify	What social pages do you frequently visit		If yes how often do you test for HIV/AIDS	If yes where did you do the last test
1	R	J	Nairobi	18 - 24	Kenya	Zimerman	Non- christian		Atleast Secondary education	Yes	able to survive	Yes	Unemployed	Less 6,000	Yes	8 Years	Yes	No	Homosexual		Single	Single		As a man who is attracted to men	Multiple	Yes	Inconsistently	Bottom	Alcohol		Yes	Inconsistently	Yes	KY Jelly		No		Yes	Ever in life & Knows status +ve	Ever in life	In the last 6 months	In the last 6 months	Ever in life	Yes	I am on ART	Facebook		Every 3 months	Private
2	K	J	Nairobi	25 +	Kenya	Kiserian	Christian		Tertiary	No		Yes	Unemployed	6,000 +	Yes		Yes	Yes	Homosexual		Single	Single		As a man who is attracted to men	Multiple	Yes	Consistently	Bottom	Alcohol		Yes	Consistently	Yes	KY Jelly		No		Yes	Ever in life	Ever in life	Ever in life	Ever in life	Ever in life	No		Facebook		Greater than 3 months	Private
3	K	S	Gatundu North		Kenya	Nairobi	Christian		Atleast Secondary education	Yes		No			Yes		Yes	No	Bisexual		Single	Single		Attracted to both sexes	Multiple	Yes	Inconsistently	Both/versatile	Alcohol		Yes	Inconsistently	Yes	KY Jelly		Yes		No	Ever in life & Knows status +ve	Ever in life & Knows status -ve	Ever in life & Knows status -ve	Ever in life & Knows status -ve	Ever in life & Knows status -ve	Yes	LVCT	Facebook		Every 3 months	Private
4	F	I	Kakamega East	18 - 24	Kenya		Christian		Atleast Secondary education	No					Yes	3 Years	No	No	Bisexual		Single	Single		Attracted to both sexes	Multiple	Yes	Inconsistently	Both/versatile	alcohol and hard drugs	Bhang and cocaine	Yes	Inconsistently	Yes	KY Jelly		No		No	In the last 6 months & Knows status -ve	In the last 6 months	Ever in life	In the last 6 months & Knows status -ve	Ever in life	Yes	PrEP	Facebook and whatsup		Every 3 months	Private
5	K	A	Mombasa	25 +	Kenya	Nairobi	Christian		Tertiary	No		Yes	Employed	6,000 +	Yes	10 years	Yes	No	Homosexual		Single	Single		As a man who is attracted to men	Multiple	Yes	Consistently	Top	Alcohol		No		Yes	KY Jelly		No		Yes	In the last 6 months & Knows status -ve	In the last 6 months & Knows status -ve	In the last 6 months & Knows status -ve	In the last 6 months & Knows status -ve	In the last 6 months & Knows status -ve	Yes	PrEP	Facebook, Whatsapp, Instagram, Grinder & Planet Romeo		Every 3 months	Private
6	A	R	Nakuru	25 +	Kenya	Nairobi	Christian		Atleast Secondary education	Yes		Yes		Less 6,000	Yes		Yes	No	Homosexual		Single	Single	Man	As a man who is attracted to men	Multiple	Yes	Consistently	Top	Alcohol		Yes	Consistently	Yes	KY Jelly		No		No	Ever in life	Ever in life	Ever in life	Ever in life	Ever in life	Yes	Hoymas	Facebook,Whatsup and Grinder		Every 3 months	Private
7	A	C	Kakamega	18 - 24	Kenya	Nairobi	Christian		Atleast Secondary education	No		Yes	Unemployed	6,000 +	Yes	5 Years	Yes	No	Bisexual		Single	Single		Attracted to both sexes	Multiple	Yes	Consistently	Top	Alcohol		No	Consistently	Yes	None water based		No		No	In the last 6 months & Knows status -ve	Ever in life & Knows status -ve	Ever in life & Knows status -ve		In the last 6 months & Knows status -ve			Grinder		Every 3 months	Private
8	K	J	Nyeri	25 +	Kenya	Nairobi	Christian		Tertiary	No		Yes	Unemployed	6,000 +	Yes	12 Years	Yes	No	Homosexual		Single	Single		As a man who is attracted to men	Multiple	Yes	Inconsistently	Both/versatile	Alcohol		Yes	Inconsistently	Yes	KY Jelly		No		Yes	In the last 6 months					No		Facebook, Whatsapp, Instagram & Grinder		Greater than 3 months	Private
9	P	O	Nyando	25 +		Nyani	Christian		Tertiary	Yes	Discrimination	No			Yes	8 Years	Yes	No	Homosexual					As a man who is attracted to men	Multiple	Yes	Inconsistently	Both/versatile	Alcohol		Yes	Inconsistently	Yes	KY Jelly		No		No	In the last 6 months	Ever in life	In the last 6 months	In the last 6 months	Ever in life	Yes		Facebook		Every 3 months
10	S	H	Kampala	25 +	Kenya	South B	Christian		Tertiary	No		Yes	Unemployed	Less 6,000	Yes		No	No	Homosexual		Single	Single		As a man who is attracted to men	Multiple	Yes	Consistently	Top	Alcohol		Yes	Consistently	Yes			No		No	In the last 6 months & Knows status +ve	In the last 6 months & Knows status +ve	In the last 6 months & Knows status +ve	In the last 6 months & Knows status +ve	In the last 6 months & Knows status +ve	No		Facebook, Whatsapp, Instagram, Grinder & Planet Romeo		Greater than 3 months	Private
11	O	J	Siaya	25 +	Kenya	Nairobi	Christian		Atleast Secondary education	No			Unemployed	Less 6,000	Yes	20 Years	Yes	No	Homosexual		Single	Single		As a man who is attracted to men	Multiple	Yes	Inconsistently	Bottom	Hard drugs		No	Consistently	Yes	KY Jelly		No		No						Yes		Facebook,whatsup,Grinder,Gay.com and planet Romeo		Greater than 3 months	Private
12	A	G	Kisoro	25 +	Kenya	Estleigh	Non- christian		Atleast Secondary education	No		No		Less 6,000	Yes	5 Years	Yes	No	Homosexual		Single	Single	Man	As a man who is attracted to men	Multiple	Yes	Consistently	Top	Alcohol		Yes	Consistently	Yes	KY Jelly		No		No	In the last 6 months & Knows status -ve	Ever in life & Knows status -ve	Ever in life & Knows status -ve	Ever in life & Knows status -ve	Ever in life & Knows status -ve	No		Facebook and whatsup		Every 3 months	Private
13	S	T	Kisii	25 +	None Kenyan		Non- christian		Tertiary	No	No		Unemployed	6,000 +	Yes	15 Years	Yes	No	Bisexual		Divorced/Separated	Married		As a man who is attracted to men	Multiple	Yes	Consistently	Both/versatile	Alcohol		Yes	Consistently	Yes	KY Jelly		No		Yes	Ever in life & Knows status -ve				In the last 6 months & Knows status -ve	Yes	Hoymas	Facebook,whatsup,instagram,grinder,gay.com,badoo and planet romeo		Every 3 months	Private
14	F	R	Kaspul	18 - 24	Kenya	Roysambu	Christian		Tertiary	No		No			Yes	5 Years	Yes	No	Homosexual		Single	Single		As a man who is attracted to men	Multiple	Yes	Inconsistently	Both/versatile	Alcohol		Yes	Inconsistently	Yes	KY Jelly		No		No	In the last 6 months & Knows status -ve	Ever in life & Knows status -ve	Ever in life & Knows status -ve	Ever in life & Knows status -ve	Ever in life & Knows status -ve	Yes		Facebook		Greater than 3 months	Private
15	K	N	Nairobi	25 +	Kenya	Nairobi	Non- christian		Tertiary	No		Yes	Unemployed	6,000 +	Yes	Long	Yes	No	Other	Sexual F	Single	Single		Attracted to both sexes	Multiple	Yes	Consistently	Both/versatile	Alcohol		Yes	Consistently	Yes	KY Jelly		No		Yes	Ever in life & Knows status -ve	Ever in life & Knows status -ve	Ever in life & Knows status -ve	Ever in life & Knows status -ve	Ever in life & Knows status -ve	Yes		Facebook		Every 3 months	Private
16	J	R	Kapenguria	25 +	Kenya	Nairobi	Christian		Atleast Secondary education	No		Yes	Employed	6,000 +	Yes	N/A	Yes	No	Bisexual		Single	Single		Attracted to both sexes	Multiple	Yes	Consistently	Both/versatile	Hard drugs	Bhang	Yes	Consistently	Yes	KY Jelly		No		Yes	In the last 6 months & Knows status -ve	In the last 6 months & Knows status -ve	In the last 6 months & Knows status -ve	In the last 6 months & Knows status -ve	In the last 6 months & Knows status -ve	Yes		Facebook, Whatsapp, Instagram, Grinder, Gay.com, Badoo & Planet Romeo		Greater than 3 months	Private
17	S	J	Nairobi	18 - 24	Kenya	Kangemi	Christian		Atleast Secondary education	Yes	Dropped out of school	No	Employed	Less 6,000	Yes	10 Years	Yes	No	Homosexual		Single	Single		As a man who is attracted to men	Multiple	Yes	Inconsistently	Top	Alcohol			Inconsistently	No			No		No	In the last 6 months & Knows status -ve		Ever in life & Knows status -ve	Ever in life & Knows status -ve				Facebook,Whatsup and Grinder		Greater than 3 months	Private
18	J	R	Nyeri	18 - 24	Kenya	Nairobi	Non- christian		Atleast Secondary education	No				Less 6,000	Yes	6 Years	Yes	No	Homosexual		Single	Single		As a man who is attracted to men	Multiple	Yes	Inconsistently	Bottom	Hard drugs	Bhang	Yes	Inconsistently	Yes	None water based		No		No	In the last 6 months & Knows status -ve			In the last 6 months & Knows status -ve	Ever in life & Knows status -ve	Yes		Whats-up and grinder		Every 3 months	Private
19	M	N	Nairobi	18 - 24	Kenya	Amboseli	Christian		Atleast Secondary education	Yes	Suspendend from school	Yes	Unemployed	Less 6,000	Yes	5 Years	Yes	No	Homosexual		Single	Single		As a man who is attracted to men	Multiple	Yes	Consistently	Top		No	No	Inconsistently	Yes	KY Jelly		No		Yes	Ever in life & Knows status -ve	Ever in life & Knows status -ve	Ever in life & Knows status -ve	Ever in life & Knows status -ve	Ever in life & Knows status -ve	No		Facebook		Every 3 months	Private
20	K	J	Kampala	18 - 24	Kenya	Muthama	Christian		Atleast Secondary education	No		No	Employed	Less 6,000	Yes		No	Yes	Homosexual		Single	Single		As a man who is attracted to men	Multiple	Yes	Inconsistently	Bottom	None		No	Inconsistently	Yes	None water based		No		Yes	In the last 6 months & Knows status -ve	In the last 6 months & Knows status -ve	Ever in life & Knows status -ve	Ever in life & Knows status -ve	Ever in life & Knows status -ve	No		Facebook, whatsup, instagram, grinder and badoo		Every 3 months	Private
21	E	O	Kendu bay	18 - 24	Kenya	Seka	Non- christian		Atleast Secondary education	No			Unemployed	Less 6,000	Yes		No	No	Other		Single	Single	Man	As a man who is attracted to men	Multiple	Yes	Inconsistently	Bottom	Hard drugs	Bhang	No	Consistently	Yes	None water based		No		No						No		Facebook		Greater than 3 months	Private
22	N	M	Masisi	25 +	Kenya	Nairobi	Christian		Tertiary	Yes		No			Yes	13 Years	No	No	Homosexual		Single	Single		As a man who is attracted to men	Multiple	Yes	Consistently	Top	Alcohol	Beer	No	Consistently	Yes	KY Jelly		No		No	In the last 6 months & Knows status -ve					Yes		Facebook		Greater than 3 months	Private
23	K	L	Makindie	18 - 24	Kenya	Muthama	Christian		Atleast Secondary education	Yes		No			Yes	6 Years	No	No	Heterosexual		Single	Single		As a man who is attracted to men	One	Yes	Consistently	Top	None				Yes	None water based		No		No						Yes	HIV testing			Every 3 months	Private
24	J	J	Kiambu	25 +	Kenya	Kiambu	Non- christian		Atleast Secondary education			Yes	Employed	6,000 +	Yes	7 Years	Yes	No	Homosexual		Single	Single		As a man who is attracted to men	Multiple	Yes	Consistently	Both/versatile	Alcohol		No	Consistently	Yes	None water based		No		No	Ever in life & Knows status +ve	Ever in life & Knows status -ve	Ever in life & Knows status -ve	Ever in life & Knows status -ve	Ever in life & Knows status -ve	No		Facebook, Whatsup and Instagram,		Greater than 3 months	Private
25				25 +	Kenya		Christian		Atleast Secondary education			Yes	Employed	Less 6,000	Yes		Yes	No	Homosexual		Single	Single		As a man who is attracted to men	Multiple	Yes	Consistently	Top	Alcohol		Yes	Consistently	Yes	KY Jelly		No		Yes	Ever in life & Knows status -ve	Ever in life & Knows status -ve	Ever in life & Knows status -ve	Ever in life & Knows status -ve	Ever in life & Knows status -ve			Grinder		Every 3 months	Public
26				25 +	Kenya	Donholm	Christian		Tertiary	Yes			Unemployed	Less 6,000	Yes	16 Years			Homosexual		Single	Single		As a man who is attracted to men	Multiple	Yes	Inconsistently	Top	Alcohol		Yes	Inconsistently	Yes	KY Jelly		No								Yes	PrEP Program	Whatsapp		Every 3 months	Private
27	S	M	Masaka	25 +	Kenya	Kabiria	Christian		Atleast Secondary education	Yes	Suspendend from school	No		Less 6,000	Yes		No	No	Homosexual		Single	Single		As a man who is attracted to men	One	Yes	Consistently	Top	Alcohol	Beer	Yes	Consistently	Yes			No		No						No		Facebook, Whatsup and Instagram,		Every 3 months	Public
28	M	M	Kicukiro	25 +	None Kenyan	Nairobi	Christian		Tertiary	No		Yes	Unemployed	6,000 +	Yes	22 Years	No	No	Homosexual		Married	Married	Man	As a man who is attracted to men	Multiple	Yes	Inconsistently	Top	None		No	Consistently	Yes	KY Jelly		No		Yes	Ever in life & Knows status +ve		Ever in life & Knows status -ve	Ever in life & Knows status +ve	Ever in life & Knows status +ve	No		Facebook, Whatsapp, Instagram, Grinder & Planet Romeo		Every 3 months	Private
29	B	M	Kicukiro	25 +	Kenya	Kasarani	Christian		Atleast Secondary education	Yes		No			Yes		Yes		Homosexual		Single	Single		As a man who is attracted to men	Multiple	Yes	Inconsistently	Top	Alcohol		No	Inconsistently	Yes	KY Jelly		No			In the last 6 months & Knows status -ve	Ever in life & Knows status -ve	In the last 6 months & Knows status -ve	In the last 6 months & Knows status -ve	Ever in life & Knows status -ve	No		Facebook, Whatsapp, Instagram and Sex trader		Every 3 months	Private
30	F	B	Kampala	25 +	Kenya	Kampala	Non- christian		Atleast Secondary education	No		No	Unemployed	Less 6,000	No		No	No	Other		Single	Single		As a man who is attracted to men	Multiple	Yes	Consistently	Top	Alcohol		Yes	Consistently	Yes	None water based		Yes		No	Ever in life & Knows status -ve					Yes	Condom use	Whatsapp		Every 3 months	Private
31	J	W	Mohetetu	25 +	None Kenyan	Majengo	Christian		Atleast Secondary education	Yes				6,000 +	Yes		Yes	Yes	Homosexual		Married	Married		As a man who is attracted to women	One	Yes	Consistently	Top	Alcohol		Yes	Consistently	Yes	KY Jelly		Yes		Yes						Yes		Facebook		Every 3 months	Public
32	J	M	Nyandarua	25 +	Kenya	Nairobi	Christian		Tertiary		Suspended	Yes	Employed	6,000 +	Yes	All life	No	No	Homosexual		Single	Single		As a man who is attracted to men	Multiple	No		Top	Alcohol		Yes	Inconsistently	Yes	None water based		No		Yes	Ever in life & Knows status -ve	Ever in life & Knows status -ve	Ever in life & Knows status -ve	In the last 6 months & Knows status -ve	In the last 6 months & Knows status -ve	Yes	PrEP	Facebook,Whatsup and Grinder		Every 3 months	Private
33	P	R	Vihiga	25 +	None Kenyan	Kasarani	Christian		Atleast Secondary education	No		Yes	Employed	6,000 +	Yes	9 Years	No	Yes	Bisexual		Married	Married	Woman	As a man who is attracted to men	Multiple	Yes	Consistently	Both/versatile	Alcohol		Yes	Consistently	Yes	KY Jelly		No		Yes	In the last 6 months & Knows status -ve					No		Facebook		Every 3 months	Private
34	G	M	Kitui	25 +	None Kenyan	Nairobi	Non- christian		Tertiary	Yes	Withdrawal of payment of fees	Yes	Unemployed	6,000 +	Yes	All life	Yes	No	Bisexual		Divorced/Separated	Married	Woman	Attracted to both sexes	Multiple	Yes	Inconsistently	Both/versatile	Alcohol		Yes	Inconsistently	Yes	None water based		Yes	Financial constrains	Yes	In the last 6 months & Knows status +ve	In the last 6 months & Knows status -ve	In the last 6 months & Knows status -ve	In the last 6 months & Knows status -ve	In the last 6 months & Knows status -ve	Yes	ART	Facebook, Whatsapp & Planet Romeo		Every 3 months	Private
35	D	M	Busia	18 - 24	Kenya	Karibangi South	Christian		Atleast Secondary education	No		No		6,000 +	Yes		Yes	No	Bisexual		Single	Single		As a man who is attracted to men	Multiple	Yes	Inconsistently	Both/versatile	Alcohol		No	Inconsistently	Yes	KY Jelly		No		No	Ever in life & Knows status -ve			Ever in life & Knows status -ve		Yes	ART	Grinder & Planet Romeo		Every 3 months	Private
36	F	F	Kitui		Kenya	Ongata Rongai	Christian		Atleast Secondary education	No		Yes	Unemployed	Less 6,000	Yes	4 Years	Yes	No	Bisexual		Single	Single		Attracted to both sexes	Multiple	Yes	Inconsistently	Top			Yes	Inconsistently	Yes	KY Jelly		No		No	Ever in life & Knows status -ve	Ever in life & Knows status -ve	Ever in life & Knows status -ve	Ever in life & Knows status -ve	Ever in life & Knows status -ve	No		Facebook		Greater than 3 months	Private
37	T	S	Nakuru	25 +	Kenya	Nairobi	Christian		Tertiary	No		Yes	Employed	Less 6,000	Yes		No	No	Homosexual		Single	Single	Man	As a man who is attracted to men	Multiple	Yes	Consistently	Both/versatile	Alcohol		No	Consistently	Yes	KY Jelly		No		Yes	Ever in life & Knows status -ve	Ever in life & Knows status -ve	Ever in life & Knows status -ve	Ever in life & Knows status -ve	Ever in life & Knows status -ve	No		Facebook, Whatsup and Instagram,		Every 3 months	Private
38	B	J	Starehe	18 - 24	Kenya	Huruma	Non- christian		Tertiary	No		No			Yes		Yes	No	Homosexual		Single	Single		As a man who is attracted to men	One	Yes	Consistently	Top			No	Consistently	Yes	None water based		No			Ever in life & Knows status -ve	Ever in life & Knows status -ve	Ever in life & Knows status -ve	Ever in life & Knows status -ve	Ever in life & Knows status -ve	Yes	PrEP	Facebook		Every 3 months	Private
39	J	J	Makueni	18 - 24	Kenya	Nairobi	Christian		Tertiary	No		Yes	Employed	6,000 +	Yes	3 Years	No	No	Bisexual		Single	Single	Man	As a man who is attracted to men	Multiple	Yes	Consistently	Top	Alcohol		Yes	Inconsistently	Yes	KY Jelly		Yes		No	In the last 6 months & Knows status -ve	In the last 6 months & Knows status -ve		In the last 6 months & Knows status -ve		No		Instagram		Every 3 months	Private
40	A	B	Kiambu	25 +	None Kenyan	Nairobi	Christian		Atleast Secondary education	No		Yes	Employed	6,000 +	Yes	10 Years	No	No	Homosexual		Married	Married	Man	As a man who is attracted to men	One	Yes	Consistently	Both/versatile	Alcohol		Yes	Consistently	Yes	KY Jelly		No		Yes	In the last 6 months & Knows status -ve	In the last 6 months & Knows status -ve	In the last 6 months & Knows status -ve	In the last 6 months & Knows status -ve	In the last 6 months & Knows status -ve	No		Facebook, Whatsapp, Instagram, Grinder, Gay.com, Badoo & Planet Romeo		Every 3 months
41	M	M	Mombasa	25 +	None Kenyan	Nairobi	Non- christian		Tertiary	Yes		No		6,000 +	No		Yes	No	Homosexual		Divorced/Separated	Married	Man	As a man who is attracted to men	Multiple	No	Inconsistently	Both/versatile	Alcohol	Ndovu, kuber, chavis, Mugukaa and Sigarate	Yes	Inconsistently	Yes	None water based		Yes	Mental	Yes	In the last 6 months & Knows status -ve	Ever in life & Knows status -ve	Ever in life & Knows status -ve	Ever in life & Knows status -ve	Ever in life & Knows status -ve	Yes	PrEP	Facebook, Whatsapp, Instagram, Grinder, Gay.com, Badoo, Planet Romeo, Dating Buzz & Sex Trader		Greater than 3 months
42	J	B			Kenya		Christian		Tertiary	No		Yes	Employed	6,000 +	Yes	3 Years		No	Homosexual		Single	Single	Man	As a man who is attracted to men	One	Yes	Inconsistently	Both/versatile	Alcohol		Yes	Consistently	Yes	KY Jelly		No		Yes	Ever in life & Knows status -ve	Ever in life & Knows status -ve	Ever in life & Knows status -ve	Ever in life & Knows status -ve	Ever in life & Knows status -ve	Yes	PrEP	Facebook		Every 3 months	Private
43	J	M	Kiambaa	18 - 24	Kenya	Ruaka	Christian		Atleast Secondary education	No		No		Less 6,000	Yes	2 Years	Yes	Yes	Bisexual		Single	Single	Man	As a man who is attracted to men	Multiple	Yes	Consistently	Bottom	Alcohol		Yes	Consistently	Yes	KY Jelly		No		No	In the last 6 months & Knows status -ve	In the last 6 months & Knows status -ve	In the last 6 months & Knows status -ve	In the last 6 months & Knows status -ve	In the last 6 months & Knows status -ve	Yes		Facebook		Every 3 months	Public
44	V	K		18 - 24	None Kenyan	Gethoria	Christian		Atleast Secondary education						Yes	4 Years	No	Yes	Homosexual		Married	Married		As a man who is attracted to men	Multiple	No		Top	Hard drugs		Yes	Consistently	No	None water based		No		Yes	In the last 6 months & Knows status -ve					No		Facebook		Every 3 months
45	C	J	Kisumu West	18 - 24	Kenya	Kasarani	Christian		Tertiary	No		No			Yes	3 Years			Homosexual		Single	Single		As a man who is attracted to men	One	Yes	Consistently	Top	Alcohol		Yes	Consistently	Yes	None water based		No		No	Ever in life & Knows status -ve	Ever in life & Knows status -ve	Ever in life & Knows status -ve	Ever in life & Knows status -ve	Ever in life & Knows status -ve	Yes		Facebook, Whatsapp, Instagram & Grinder		Every 3 months	Private
46	V	S	Gatundu	18 - 24	Kenya	Thika	Christian		Atleast Secondary education	No			Unemployed		Yes	1 Year	No		Homosexual		Single	Single	Man	As a man who is attracted to men	One	Yes	Inconsistently	Bottom					No			No		No	In the last 6 months & Knows status -ve	Ever in life & Knows status -ve	Ever in life & Knows status -ve	Ever in life & Knows status -ve	Ever in life & Knows status -ve	Yes		Facebook and whatsup		Greater than 3 months	Public
47	N	N	Moshi	18 - 24	Kenya	Juja	Non- christian		Tertiary	No		Yes	Employed	6,000 +	Yes		No	No	Bisexual		Single	Single		As a man who is attracted to women	One	Yes	Inconsistently	Top	Alcohol	Whysky	Yes	Consistently	Yes	None water based		No		Yes						No		Facebook		Greater than 3 months
48	B	T	Mchakos	18 - 24	Kenya	Buruburu	Christian		Tertiary	No		No	Unemployed		Yes	4 Years	Yes	Yes	Bisexual		Single	Single		Attracted to both sexes	Multiple	Yes	Consistently	Top	Alcohol		No	Consistently	Yes	KY Jelly		No		No	Ever in life & Knows status -ve	Ever in life & Knows status -ve	Ever in life & Knows status -ve	Ever in life & Knows status -ve	Ever in life & Knows status -ve	Yes		Facebook		Every 3 months	Public
49	A	A	Kakamega	18 - 24	Kenya	Saika	Christian		Tertiary	No			Unemployed		Yes	3 Years	No	No	Homosexual		Single	Single		As a man who is attracted to men	One	Yes	Consistently	Top	Alcohol		No	Consistently	Yes	KY Jelly		No		Yes						Yes		Facebook, Whatsapp & Gay.com		Every 3 months	Private
50	R	M	Nairobi	18 - 24	None Kenyan	Nairobi	Christian		Atleast Secondary education	No		Yes	Employed	Less 6,000	Yes		Yes	No	Homosexual		Married	Married	Man	As a man who is attracted to men	Multiple	Yes	Inconsistently	Both/versatile	Alcohol		Yes	Inconsistently	Yes	KY Jelly		No		Yes	In the last 6 months & Knows status -ve	In the last 6 months & Knows status -ve	In the last 6 months & Knows status -ve	In the last 6 months & Knows status -ve	In the last 6 months & Knows status -ve	No		Facebook and Grinder		Greater than 3 months	Private
51	K	D	Kisii	18 - 24	Kenya	Ngara	Christian		Atleast Secondary education	No		Yes	Unemployed	Less 6,000	Yes		Yes	No	Homosexual		Single	Single		As a man who is attracted to men	Multiple	Yes	Inconsistently	Both/versatile	Alcohol		Yes	Inconsistently	Yes	None water based		No		No	Ever in life & Knows status -ve	Ever in life & Knows status -ve	Ever in life & Knows status -ve	Ever in life & Knows status -ve	Ever in life & Knows status -ve	No		Facebook		Every 3 months	Private
52	W	M	Machakos	18 - 24	Kenya	Machakos	Christian		Atleast Secondary education	Yes			Unemployed	Less 6,000	Yes		Yes	Yes	Homosexual		Single	Single	Man	As a man who is attracted to men	One	Yes	Inconsistently	Top	Hard drugs		No	Inconsistently	No	None water based		Yes		Yes	Ever in life			Ever in life		Yes		Facebook and Grinder		Greater than 3 months	Private
53	S	J	Kiambu	18 - 24	Kenya	Niarobi	Christian		Atleast Secondary education	No		Yes	Unemployed	Less 6,000	Yes	4 Years	Yes	No	Homosexual		Single	Single		As a man who is attracted to men	One	Yes	Inconsistently	Both/versatile	Alcohol		Yes	Inconsistently	Yes	KY Jelly		No		No	In the last 6 months & Knows status -ve	Ever in life & Knows status -ve	Ever in life & Knows status -ve	In the last 6 months & Knows status -ve	In the last 6 months & Knows status -ve	No		Grinder		Every 3 months	Private
54	J	H	Nakuru	18 - 24	None Kenyan	Westlands	Christian		Atleast Secondary education	Yes	Able to use my knowledge	Yes		6,000 +	Yes		Yes	No	Bisexual		Married	Married	Woman	Attracted to both sexes	Multiple	Yes	Inconsistently	Both/versatile	Alcohol		Yes	Inconsistently	Yes	KY Jelly		No		No	In the last 6 months & Knows status -ve	Ever in life & Knows status -ve	Ever in life & Knows status -ve	Ever in life & Knows status -ve	Ever in life & Knows status -ve	Yes	PrEP	Facebook		Every 3 months	Private
55	D	R	Nairobi	18 - 24	Kenya	Mathare	Christian		Atleast Secondary education	No		No		Less 6,000	Yes		Yes	Yes	Homosexual		Single	Single		As a man who is attracted to men	Multiple	Yes	Consistently	Top	Alcohol		Yes	Consistently	Yes	KY Jelly		No		Yes	In the last 6 months & Knows status -ve	In the last 6 months & Knows status -ve	In the last 6 months & Knows status -ve	In the last 6 months & Knows status -ve	In the last 6 months & Knows status -ve	Yes		Facebook		Every 3 months	Public
56	J	D	Starehe	18 - 24	Kenya	Huruma	Non- christian		Atleast Secondary education	No		No			Yes		Yes	No	Homosexual		Single	Single		As a man who is attracted to men	One	Yes	Inconsistently	Top			No	Consistently	Yes	None water based		No		No	In the last 6 months & Knows status -ve	In the last 6 months & Knows status -ve	In the last 6 months & Knows status -ve	In the last 6 months & Knows status -ve	In the last 6 months & Knows status -ve	Yes		Facebook		Every 3 months	Private
57	P	M	Kisumu	25 +	None Kenyan	Nairobi	Christian		Atleast Secondary education	Yes		Yes	Employed	6,000 +	Yes	8 Years	Yes	No	Homosexual		Married	Married	Man	As a man who is attracted to men	Multiple	Yes	Consistently	Both/versatile	Alcohol		Yes	Consistently	Yes	KY Jelly		No		Yes	In the last 6 months & Knows status -ve	In the last 6 months & Knows status -ve	In the last 6 months & Knows status -ve	In the last 6 months & Knows status -ve	In the last 6 months & Knows status -ve	No		Facebook, Whatsapp, Instagram, Grinder, Gay.com, Badoo & Planet Romeo		Every 3 months	Private
58	C	M	Nakuru	25 +	Kenya	Nairobi	Non- christian		Atleast Secondary education	No		No	Unemployed	Less 6,000	Yes	7 Years	Yes	No	Homosexual		Single	Single		As a man who is attracted to men	Multiple	Yes	Inconsistently	Both/versatile	Alcohol		Yes	Inconsistently	Yes	KY Jelly		No		No	In the last 6 months & Knows status -ve			In the last 6 months & Knows status -ve		Yes		Whatsapp		Every 3 months	Private
59	A	S		18 - 24	Kenya		Non- christian		Atleast Secondary education	Yes				Less 6,000		3 Years	Yes		Homosexual		Single	Single	Man	As a man who is attracted to men	One	Yes	Consistently	Top	Alcohol		Yes	Consistently	Yes	KY Jelly		Yes		No	Ever in life & Knows status -ve					No		Whatsapp		Greater than 3 months	Private
60	M	K	Namutumba	18 - 24	Kenya	Joska	Christian		Atleast Secondary education	Yes		Yes	Unemployed	Less 6,000	Yes	3 Years	Yes		Bisexual		Single	Single		As a man who is attracted to men	Multiple	Yes	Consistently	Bottom	Alcohol		Yes	Consistently	Yes	KY Jelly		Yes	Depression	No	In the last 6 months & Knows status -ve	In the last 6 months & Knows status -ve	In the last 6 months & Knows status -ve	In the last 6 months & Knows status -ve	In the last 6 months & Knows status -ve	No		Facebook,Whatsup and Grinder		Every 3 months	Private
61	B	M	Fizi	25 +	Kenya	Umoja	Christian		Tertiary	No		No			Yes		Yes	Yes	Homosexual		Single	Single		As a man who is attracted to men	One	Yes	Consistently	Top			No	Consistently	No			No		No					Ever in life & Knows status -ve	No		Facebook, Whatsapp & Instagram		Greater than 3 months	Private
62	M	E	Kundu	18 - 24	Kenya	Umoja	Christian		Atleast Secondary education	No		No			Yes	1 Year	Yes	Yes	Homosexual		Single	Single		As a man who is attracted to men	One	Yes	Consistently	Top			No	Inconsistently	No			No		No	In the last 6 months & Knows status -ve					Yes		Facebook		Every 3 months	Private
63	C	N		18 - 24	Kenya	Umoja	Christian		Tertiary	No		No			Yes		Yes	No	Homosexual		Single	Single		Attracted to both sexes	Multiple	Yes	Inconsistently	Top	Alcohol		No	Inconsistently	Yes	None water based		No		No	Ever in life & Knows status -ve					No		Facebook, Whatsapp, Instagram & Grinder		Greater than 3 months	Public
64	E	W	Mombasa	18 - 24	Kenya	Rongai	Christian		Atleast Secondary education	No		No			Yes		Yes	No	Bisexual		Single	Single		Attracted to both sexes	Multiple	Yes	Consistently		Alcohol		No	Consistently	Yes	None water based		No		No	In the last 6 months & Knows status -ve			In the last 6 months & Knows status +ve		No		Facebook and Grinder		Every 3 months	Private
65	A	R	Kiathi	18 - 24	Kenya	Kasarani	Christian		Tertiary	No		No			Yes	2 Years	Yes	No	Homosexual		Single	Single		As a man who is attracted to men	Multiple	Yes	Consistently	Both/versatile	Alcohol		Yes	Consistently	Yes	KY Jelly		No		No	In the last 6 months & Knows status -ve					Yes	PrEP	Whatsapp		Greater than 3 months	Private
66	N	M	Nakuru	25 +	Kenya	Rongai	Christian		Atleast Secondary education	No		No			Yes		Yes	No	Bisexual		Single	Single		Attracted to both sexes	Multiple	Yes	Consistently	Top	Alcohol		Yes	Inconsistently	No			Yes	Had an accident	No	Ever in life & Knows status -ve			Ever in life & Knows status -ve		No		Facebook and Grinder		Every 3 months	Private
67	H	N		25 +	Kenya	South B	Non- christian		Atleast Secondary education	Yes	Expelled from school	No			Yes	20 Years	Yes	No	Bisexual		Single	Single	Man	Attracted to both sexes	Multiple	Yes	Inconsistently	Both/versatile	Alcohol		Yes	Inconsistently	Yes	KY Jelly		Yes	Memory Loss	No	In the last 6 months & Knows status +ve	In the last 6 months & Knows status -ve		In the last 6 months & Knows status -ve		Yes	ART	Facebook, Whatsapp, Instagram, Grinder, Gay.com, Badoo, Planet Romeo, Dating Buzz & Sex Trader		Every 3 months	Private
68	A	R	Rukunjiri	18 - 24	None Kenyan	Rongai	Christian		Tertiary	Yes	Teased about it	Yes	Unemployed	Less 6,000	Yes	Childhood	Yes	No	Homosexual		Married	Married	Man	As a man who is attracted to men	Multiple	Yes	Inconsistently	Both/versatile	Alcohol		Yes	Inconsistently	Yes	KY Jelly		No		No	In the last 6 months & Knows status -ve	In the last 6 months & Knows status -ve	In the last 6 months & Knows status -ve	In the last 6 months & Knows status -ve	In the last 6 months & Knows status -ve	Yes	PrEP	Instagram		Every 3 months	Private
69	P	K	Mwingi	18 - 24	Kenya	Huruma	Christian		Tertiary	No		No			Yes	4 Years	Yes	Yes	Homosexual		Single	Single		As a man who is attracted to men	Multiple	Yes	Consistently	Both/versatile	Alcohol		Yes	Consistently	Yes			No		No	In the last 6 months & Knows status -ve			In the last 6 months & Knows status -ve		Yes		Whatsapp		Every 3 months	Public
70	K	E	Kiambu	25 +	Kenya	Uthiru	Christian		Atleast Secondary education	No		No	Unemployed		Yes	10 Yrs	Yes	No	Homosexual		Single	Single		As a man who is attracted to men	Multiple	Yes	Inconsistently	Both/versatile	Alcohol		Yes	Inconsistently	Yes	KY Jelly		No		No	Ever in life & Knows status +ve	In the last 6 months & Knows status -ve	In the last 6 months & Knows status -ve	Ever in life & Knows status +ve	Ever in life & Knows status -ve	Yes	ART	Facebook		Greater than 3 months	Private
71	H	J	Muranga	25 +	Kenya	South B	Christian		Atleast Secondary education	No		No			Yes	10 Years	Yes	No	Homosexual		Single	Single		As a man who is attracted to men	Multiple	Yes	Inconsistently	Both/versatile	Alcohol		Yes	Inconsistently	Yes	KY Jelly		No		No	Ever in life & Knows status +ve	Ever in life & Knows status -ve	Ever in life & Knows status -ve	Ever in life & Knows status +ve	Ever in life & Knows status -ve	Yes	ART	Gay.com		Greater than 3 months	Private
72	B	C	Huruma	18 - 24	Kenya	Huruma	Christian		Atleast Secondary education	No		No			Yes	5 Years	No	No	Homosexual		Single	Single		As a man who is attracted to men	Multiple	Yes	Consistently	Both/versatile	Alcohol		Yes	Inconsistently	Yes	KY Jelly		No		No	Ever in life & Knows status -ve					Yes		Facebook, Whatsapp & Instagram		Greater than 3 months	Private
73	C	P	Kampala	25 +	Kenya	Pangani	Non- christian		Tertiary	Yes	Homophobia	Yes	Unemployed	6,000 +	Yes	25 Years	No	No	Homosexual		Single	Single		As a man who is attracted to men	Multiple	Yes	Consistently	Top	Hard drugs	Bhang	Yes	Inconsistently	Yes	KY Jelly		No			In the last 6 months & Knows status -ve	In the last 6 months & Knows status -ve	In the last 6 months & Knows status -ve	In the last 6 months & Knows status +ve	In the last 6 months & Knows status +ve	Yes	PrEP	Facebook		Every 3 months	Private
74	C	F	Siaya	18 - 24	Kenya	Kawangware	Christian		Atleast Secondary education	Yes	Paid off part of school fees	No			No			No	Homosexual		Single	Single		As a man who is attracted to men	Multiple	Yes	Consistently	Bottom	Alcohol		Yes	Consistently	Yes	KY Jelly		No		No		Ever in life & Knows status +ve				Yes		Facebook		Every 3 months	Private
75	H	M	Tala	25 +	Kenya	Huruma	Christian		Atleast Secondary education	No		Yes	Unemployed	Less 6,000	Yes	16 Years	Yes	No	Homosexual		Single	Single		As a man who is attracted to men	Multiple	Yes	Consistently	Top	Alcohol		No	Inconsistently	Yes	KY Jelly		Yes		No	In the last 6 months & Knows status -ve	In the last 6 months & Knows status -ve				No		Facebook		Every 3 months	Private
76	B	A	Lurambi	18 - 24	Kenya	Huruma	Christian		Atleast Secondary education	No		No			Yes	4 Years	No	No	Homosexual		Single	Single		As a man who is attracted to men	One	Yes	Consistently	Top	Alcohol		No		Yes			No		No	In the last 6 months & Knows status -ve					No		Facebook and Instagram		Every 3 months
77	E	E	Tanzania		Kenya	Ruaka	Christian		Atleast Secondary education	No		No		Less 6,000	Yes		Yes	No	Homosexual		Single	Single	Man	As a man who is attracted to men	Multiple	Yes	Consistently	Top	Alcohol		Yes	Consistently	Yes	KY Jelly		No		No	In the last 6 months & Knows status -ve	In the last 6 months & Knows status -ve	In the last 6 months & Knows status -ve	In the last 6 months & Knows status -ve	In the last 6 months & Knows status -ve	Yes	Support group	Facebook,whatsup,Grinder,Gay.com, badoo and planet Romeo		Every 3 months	Private
78	O	R	Kangondo	18 - 24	Kenya	Huruma	Christian		Atleast Secondary education	No		No			Yes	2 Months	Yes	No	Bisexual		Single	Single		As a man who is attracted to men	Multiple	Yes	Consistently	Top	Alcohol		No	Consistently	Yes	KY Jelly		No		No	Ever in life & Knows status -ve	Ever in life & Knows status -ve	Ever in life & Knows status -ve	Ever in life & Knows status -ve	Ever in life & Knows status -ve	Yes		Facebook		Every 3 months	Public
79	A	A		18 - 24	Kenya	Mlango Kubwa	Non- christian		Atleast Secondary education	Yes		No		Less 6,000	Yes	6 Years	Yes	No	Homosexual		Single	Single		Attracted to both sexes	Multiple	Yes	Inconsistently	Both/versatile			No	Inconsistently	Yes	KY Jelly		No		No	Ever in life & Knows status -ve	Ever in life & Knows status -ve	In the last 6 months & Knows status -ve	Ever in life & Knows status -ve	Ever in life & Knows status -ve	Yes	Condoms and lubricants	Facebook		Every 3 months	Public
80	J	J	Machakos	18 - 24	Kenya	Nairobi	Christian		Tertiary	No			Employed	6,000 +	Yes		Yes	Yes	Homosexual		Single	Single		As a man who is attracted to men	One	Yes	Consistently	Top	Alcohol		Yes	Consistently	Yes	KY Jelly		No		Yes	In the last 6 months & Knows status -ve	In the last 6 months & Knows status -ve	In the last 6 months & Knows status -ve	In the last 6 months & Knows status -ve	In the last 6 months & Knows status -ve	No		Facebook		Every 3 months	Private
81	A	B	Isingiro	25 +	Kenya	Nairobi	Christian		Atleast Secondary education	Yes	Expelled from school		Unemployed		Yes	13 years	No	Yes	Homosexual		Single	Single		As a man who is attracted to men	Multiple	Yes	Inconsistently	Both/versatile			No		Yes	None water based		No		No	In the last 6 months & Knows status -ve					Yes	PrEP	Facebook, Whatsapp & Gay.com		Every 3 months	Private
82	M	K	Migori	25 +	Kenya	Pangani	Christian		Tertiary	No		Yes	Employed	6,000 +	Yes	10 Years	Yes	Yes	Bisexual		Single	Single		Attracted to both sexes	Multiple	Yes	Consistently	Both/versatile	Alcohol	Beer	Yes	Consistently	Yes	KY Jelly		No		Yes	In the last 6 months & Knows status -ve			In the last 6 months & Knows status -ve		Yes	LVCT	Facebook, Whatsapp, Instagram, Grinder, Gay.com, Badoo & Planet Romeo		Every 3 months	Private
83	S	A	Nairobi	18 - 24	Kenya	Kariobang'i	Non- christian		Atleast Secondary education	No		No			Yes		Yes	No	Homosexual		Single	Single			Multiple	No		Bottom	alcohol and hard drugs		Yes	Inconsistently	No			Yes	Depression	No	In the last 6 months & Knows status -ve					No		Facebook, Whatsapp, Instagram, Grinder, Gay.com, Badoo, Planet Romeo, Dating Buzz & Sex Trader		Greater than 3 months	Public
84	B	M	Kamukunji	18 - 24	None Kenyan	Kasarani	Non- christian		Atleast Secondary education	No		Yes	Unemployed	6,000 +	Yes	7 Years	No	No	Homosexual		Married	Married	Man	As a man who is attracted to men	One	No		Bottom	Alcohol		No	Inconsistently	Yes	KY Jelly		No		Yes	In the last 6 months & Knows status -ve			In the last 6 months & Knows status -ve	In the last 6 months & Knows status -ve	Yes	Support group	Facebook, Whatsapp & Instagram		Every 3 months	Private
85	A	R	Nyeri	18 - 24	Kenya	Nairobi	Christian		Atleast Secondary education	No		Yes	Unemployed	6,000 +	Yes	12 Years	Yes	No	Homosexual		Single	Single		As a man who is attracted to men	Multiple	Yes	Inconsistently	Top	Alcohol		Yes	Inconsistently	Yes	KY Jelly		No		Yes	In the last 6 months & Knows status -ve	In the last 6 months & Knows status -ve	In the last 6 months & Knows status -ve	In the last 6 months & Knows status -ve	In the last 6 months & Knows status -ve	Yes		Facebook and whatsup		Greater than 3 months	Private
86	E	R	Rukungizi	25 +	Kenya	Eastleigh	Christian		Atleast Secondary education	Yes	Rejected to be sponsored for high studies	No	Unemployed	Less 6,000	Yes		Yes	Yes	Homosexual		Single	Single	Man	As a man who is attracted to men	Multiple	Yes	Inconsistently	Both/versatile	Hard drugs	Cocaine	Yes	Inconsistently	No	None water based		Yes	Depression	No	In the last 6 months & Knows status -ve	Ever in life & Knows status -ve	Ever in life & Knows status -ve	In the last 6 months & Knows status -ve	Ever in life & Knows status -ve	Yes	PrEP	Facebook, Whatsapp, Instagram, Grinder & Planet Romeo		Greater than 3 months	Private
87	S	J	Sergo	18 - 24	Kenya	Nairobi			Atleast Secondary education	No			Unemployed	Less 6,000	Yes	3 Years	Yes	No	Bisexual		Single	Single	Man	As a man who is attracted to men		Yes	Consistently	Top	Alcohol		No	Consistently	No	None water based		No		No						No		Whatsapp		Every 3 months	Private
88	S	E	Muranga	18 - 24	Kenya	Baba dogo	Christian		Atleast Secondary education	No		No			Yes	5 Years	No	No	Homosexual		Single	Single		As a man who is attracted to men	Multiple	Yes	Inconsistently	Top			Yes	Inconsistently	Yes	KY Jelly		No		No	In the last 6 months & Knows status -ve		In the last 6 months & Knows status -ve		In the last 6 months & Knows status -ve	Yes	PrEP	Whatsapp		Every 3 months	Private
89	A	M	Machakos	25 +	Kenya	Mlango	Christian		Atleast Secondary education	No		No	Unemployed	6,000 +	Yes		No	Yes	Homosexual		Single	Single		As a man who is attracted to women	Multiple	Yes	Inconsistently	Top	Hard drugs		No	Inconsistently	Yes	KY Jelly		Yes		Yes	Ever in life & Knows status -ve				Ever in life & Knows status -ve	Yes		Gay.com		Every 3 months	Private
90	J	F	Murang'a	25 +	Kenya	Ngara	Christian		Atleast Secondary education	No		No			Yes		Yes	No	Homosexual		Single	Single	Man	As a man who is attracted to men	Multiple	Yes	Inconsistently	Bottom			Yes	Inconsistently	Yes	KY Jelly		No		No	Ever in life & Knows status -ve					Yes		Gay.com		Greater than 3 months	Private
91	M	R	Taita	18 - 24	Kenya	Nairobi	Non- christian		Atleast Secondary education	No		No			Yes	6 Years	No	Yes	Homosexual		Single	Single	Man	As a man who is attracted to men	Multiple	Yes	Inconsistently	Bottom	Alcohol		Yes	Inconsistently	Yes	KY Jelly		No		No	In the last 6 months & Knows status +ve	In the last 6 months & Knows status +ve	In the last 6 months & Knows status +ve	In the last 6 months & Knows status +ve	In the last 6 months & Knows status +ve	Yes		Facebook		Every 3 months	Private
92	K	N	Kampala	18 - 24	Kenya	Nairobi	Non- christian		Atleast Secondary education	Yes		No		Less 6,000	Yes			Yes	Homosexual		Single	Single		As a man who is attracted to men	Multiple	Yes	Consistently	Both/versatile			Yes	Consistently	Yes	KY Jelly		No		No	Ever in life & Knows status +ve					Yes		Facebook		Every 3 months	Private
93	J	B	Ugenya	18 - 24	Kenya	Huruma	Christian		Atleast Secondary education	No		Yes	Unemployed	Less 6,000	Yes	4 Years	Yes	No	Homosexual		Single	Single		As a man who is attracted to men	Multiple	Yes	Inconsistently	Both/versatile	Alcohol		Yes	Inconsistently	Yes	KY Jelly		No		No	In the last 6 months & Knows status +ve	Ever in life & Knows status -ve	Ever in life & Knows status -ve	In the last 6 months & Knows status -ve	Ever in life & Knows status -ve	Yes		Facebook		Greater than 3 months	Public
94	M	N	Kiambu	25 +		Nairobi	Christian		Atleast Secondary education	Yes		Yes																Both/versatile	Alcohol		Yes	Inconsistently	Yes	KY Jelly		No		No	Ever in life & Knows status -ve	Ever in life & Knows status -ve	Ever in life & Knows status -ve	Ever in life & Knows status -ve	Ever in life & Knows status -ve	No		Facebook,whatsup,instagram,grinder,gay.com and badoo		Every 3 months	Private
95	S	C	Bungoma	18 - 24	Kenya	Nairobi	Christian		Atleast Secondary education	No		Yes	Unemployed	Less 6,000	Yes	3 Years	No	No	Homosexual		Single	Single		As a man who is attracted to men	Multiple	Yes	Consistently	Top	Alcohol		Yes	Inconsistently	Yes	KY Jelly		No		No	In the last 6 months & Knows status -ve	Ever in life & Knows status -ve	In the last 6 months & Knows status -ve	In the last 6 months & Knows status -ve	In the last 6 months & Knows status -ve	Yes		Facebook, Whatsup and Instagram,		Every 3 months	Private
96	N	S	Kasarani	18 - 24	Kenya	Nairobi	Christian		Tertiary	No			Unemployed		Yes		No		Homosexual		Single	Single		As a man who is attracted to men	Multiple	Yes	Inconsistently	Top	Alcohol		No	Consistently	Yes	None water based		No		No	In the last 6 months & Knows status -ve	Ever in life & Knows status -ve	Ever in life & Knows status -ve	In the last 6 months & Knows status -ve	Ever in life & Knows status -ve	No		Whatsapp		Greater than 3 months	Private
97	C	M	Nyeri	18 - 24	Kenya	Mwiki	Non- christian		Tertiary	No		Yes	Employed	6,000 +	Yes	3 Years	Yes	No	Bisexual		Single	Single		Attracted to both sexes	Multiple	Yes	Inconsistently	Top	Alcohol		Yes	Consistently	Yes	KY Jelly		Yes	Bipolar	No	In the last 6 months & Knows status -ve					No		Facebook		Greater than 3 months	Private
98	P	N	Mombasa	18 - 24	Kenya	Nairobi	Christian		Atleast Secondary education	No		Yes		Less 6,000	Yes	3 Years	Yes	No	Homosexual		Single	Single	Man	As a man who is attracted to men	Multiple	Yes	Consistently	Top	Alcohol		Yes	Consistently	Yes	KY Jelly		No		No	In the last 6 months & Knows status -ve	In the last 6 months & Knows status -ve	In the last 6 months & Knows status -ve	In the last 6 months & Knows status -ve	In the last 6 months & Knows status -ve	Yes		Facebook, Whatsapp & Instagram		Every 3 months	Private
99	M	W	Vihiga	25 +	Kenya	Huruma	Christian		Atleast Secondary education	No		Yes	Unemployed	6,000 +	Yes	3 Years	Yes	No	Homosexual		Single	Single	Man	As a man who is attracted to men	Multiple	Yes	Consistently	Both/versatile	Alcohol		Yes	Consistently	Yes	KY Jelly		No		No	In the last 6 months & Knows status -ve			In the last 6 months & Knows status -ve		Yes	PrEP	Facebook, Whatsup and Instagram,		Every 3 months	Private
100	A	J	Runyenjes	18 - 24	Kenya	Nairobi	Christian		Atleast Secondary education	No		No			Yes	2 Years	Yes	No	Homosexual		Single	Single		As a man who is attracted to men	Multiple	Yes	Inconsistently	Both/versatile			No		Yes	KY Jelly		No		No	In the last 6 months & Knows status -ve			In the last 6 months & Knows status -ve		No		Facebook		Every 3 months	Private
101	J	S	Nairobi	25 +	Kenya	CBD	Christian		Tertiary	No		Yes	Employed	6,000 +	Yes		Yes	No	Homosexual		Single	Single		As a man who is attracted to men	Multiple	Yes	Consistently	Bottom	Alcohol		Yes	Consistently	Yes	KY Jelly		No		No	In the last 6 months & Knows status +ve	In the last 6 months & Knows status -ve	In the last 6 months & Knows status -ve	In the last 6 months & Knows status -ve	In the last 6 months & Knows status -ve	Yes		Facebook		Greater than 3 months	Private
102	A	R	Nairobi	18 - 24	Kenya	Majengo	Non- christian		Atleast Secondary education	No		No			Yes		Yes	No	Homosexual		Single	Single		As a man who is attracted to men	Multiple	No		Both/versatile			No	Inconsistently	Yes	KY Jelly		No		No	Ever in life & Knows status -ve	Ever in life & Knows status -ve	Ever in life & Knows status -ve	Ever in life & Knows status -ve	Ever in life & Knows status -ve	No		Facebook		Greater than 3 months	Public
103	V	H	Nairobi	18 - 24	Kenya	Huruma	Christian		Atleast Secondary education	No		No		Less 6,000	Yes	6 Years	Yes	No	Homosexual		Single	Single		As a man who is attracted to men	Multiple	Yes	Consistently	Top	Alcohol		No	Consistently	Yes	KY Jelly		No		No	Ever in life & Knows status -ve	In the last 6 months & Knows status -ve	In the last 6 months & Knows status -ve	Ever in life & Knows status -ve	In the last 6 months & Knows status -ve	No		Facebook		Every 3 months	Private
104	S	A	Nairobi	25 +	Kenya	CBD	Christian		Tertiary	No		Yes	Employed	6,000 +	Yes		Yes	No	Homosexual		Single	Single		As a man who is attracted to men	Multiple	Yes	Consistently	Bottom	Alcohol		Yes	Consistently	Yes	KY Jelly		No		No	In the last 6 months & Knows status +ve					Yes		Instagram		Greater than 3 months	Private
105	P	J	Nairobi	25 +	None Kenyan	Kariobangi	Christian		Atleast Secondary education	No		Yes	Unemployed	6,000 +	Yes	All my life	No	No	Homosexual		Divorced/Separated	Married	Man	As a man who is attracted to men	Multiple	Yes	Inconsistently	Both/versatile					Yes	KY Jelly		Yes	Depression	No	Ever in life & Knows status +ve					Yes		Facebook,Whatsup and Grinder		Greater than 3 months	Private
106	A	A	Nairobi	25 +	Kenya	CBD	Christian		Tertiary	No		Yes	Employed	6,000 +	Yes		Yes	No	Homosexual		Single	Single		As a man who is attracted to men	Multiple	Yes	Consistently	Bottom	Alcohol		Yes	Consistently	Yes	None water based		No		No	In the last 6 months & Knows status +ve					Yes		Facebook		Greater than 3 months	Public
107	A	P		18 - 24	Kenya		Non- christian		Atleast Secondary education	No		No			Yes		Yes	No	Homosexual		Single	Single		As a man who is attracted to men	Multiple	No		Both/versatile			No	Inconsistently	Yes	None water based		No		No	Ever in life & Knows status -ve			Ever in life & Knows status -ve		No		Whatsapp		Greater than 3 months	Public
108	A	C	Busia	18 - 24	None Kenyan	Kasarani	Christian		Tertiary	No		No			Yes	4 Years	No	Yes	Homosexual		Married	Married	Man	As a man who is attracted to men	One	No		Bottom	Alcohol		Yes	Inconsistently	Yes	KY Jelly		No		Yes	Ever in life & Knows status -ve	Ever in life & Knows status -ve	Ever in life & Knows status -ve	Ever in life & Knows status -ve	Ever in life & Knows status -ve	Yes		Facebook, Whatsapp & Instagram		Every 3 months	Private
109	D	N	Nairobi	25 +	Kenya	CBD	Christian		Tertiary	No		Yes	Unemployed	6,000 +	Yes		Yes	No	Homosexual		Single	Single		As a man who is attracted to men	Multiple	Yes	Consistently	Bottom	Alcohol		Yes	Consistently	Yes	None water based		No		No	In the last 6 months & Knows status +ve					Yes		Grinder		Greater than 3 months	Public
110	V	V	Kisii	18 - 24	Kenya	Kance	Christian		Atleast Secondary education	No		Yes	Unemployed	Less 6,000	Yes	1 Year	Yes	Yes	Homosexual		Single	Single	Man	As a man who is attracted to men	Multiple	Yes	Inconsistently	Bottom	Alcohol		Yes	Inconsistently	Yes	KY Jelly		No		Yes	Ever in life & Knows status -ve	Ever in life & Knows status -ve	Ever in life & Knows status -ve	Ever in life & Knows status -ve	Ever in life & Knows status -ve	Yes	PrEP	Grinder		Every 3 months	Public
111	V	Q	Nairobi	18 - 24	Kenya	Kikuyu	Non- christian		Atleast Secondary education	No		No			Yes		No	No	Homosexual		Single	Single		As a man who is attracted to men	One	No		Top			No		No			No		No						No		Facebook		Greater than 3 months
112	I	B	Kakamega	25 +	Kenya	Ruaraka	Christian		Atleast Secondary education	No		Yes	Unemployed	6,000 +	Yes		Yes	No	Homosexual		Single	Single		As a man who is attracted to men	Multiple	Yes	Inconsistently	Top	Alcohol		No	Inconsistently	Yes	KY Jelly		No		No						No		Facebook,Whatsup and Grinder		Every 3 months	Private
113	J	M	Nairobi	18 - 24	Kenya	Kahawa Wendani	Christian		Atleast Secondary education	Yes	I have knowledge	Yes	Employed	6,000 +	Yes	5 Years	Yes	No	Homosexual		Single	Single		As a man who is attracted to men	Multiple	Yes	Consistently	Bottom	Alcohol		Yes	Consistently	Yes	KY Jelly		No		No	In the last 6 months & Knows status +ve	In the last 6 months & Knows status -ve	In the last 6 months & Knows status -ve	In the last 6 months & Knows status -ve	In the last 6 months & Knows status -ve	Yes	On ARV	Facebook		Every 3 months	Private
114	P	S	Nairobi	25 +	Kenya	CBD	Christian		Tertiary	No		Yes	Unemployed	6,000 +	Yes		Yes	No	Homosexual		Single	Single		As a man who is attracted to men	Multiple	Yes	Consistently	Bottom	Alcohol		Yes	Consistently	Yes	None water based		No		No	In the last 6 months & Knows status +ve					Yes	ART	Badoo		Greater than 3 months	Private
115	S	B	Nairobi	18 - 24	Kenya	Kikuyu	Non- christian		Atleast Secondary education	No		No			Yes		No	No	Homosexual		Single	Single		As a man who is attracted to men	One	No		Top			No		No			No		No						No		Facebook		Greater than 3 months
116	S	C	Bungoma	18 - 24	Kenya	Pangani	Christian		Atleast Secondary education	No		Yes	Unemployed	Less 6,000	Yes	3 Years	Yes	No	Bisexual		Single	Single		Attracted to both sexes	Multiple	Yes	Inconsistently	Top	Alcohol		Yes	Inconsistently	Yes	KY Jelly		No		No	In the last 6 months & Knows status -ve	Ever in life & Knows status -ve	In the last 6 months & Knows status -ve	In the last 6 months & Knows status -ve	In the last 6 months & Knows status -ve	No		Facebook, Whatsapp & Planet Romeo		Every 3 months	Private
117	Y	A	Nairobi	25 +	Kenya	CBD	Christian		Atleast Secondary education	No		Yes	Employed	6,000 +	Yes		Yes	No	Homosexual		Single	Single		As a man who is attracted to men	One	Yes	Consistently	Bottom	Alcohol		Yes	Consistently	Yes	None water based		No		No	In the last 6 months & Knows status +ve					Yes		Gay.com		Greater than 3 months	Public
118	G	P	Kisii Cetral	18 - 24	Kenya	Town Center	Non- christian		Atleast Secondary education	No		No			Yes	5 Years	Yes	No	Homosexual		Single	Single		As a man who is attracted to men	Multiple	Yes	Inconsistently	Bottom	Alcohol		No	Inconsistently	Yes	None water based		No		No	In the last 6 months & Knows status -ve					Yes	PrEP	Grinder & Planet Romeo		Greater than 3 months	Private
119	P	V		18 - 24	Kenya	Kariakor	Non- christian		Atleast Secondary education	No		No			Yes		Yes	No	Homosexual		Single	Single		As a man who is attracted to men	Multiple	No		Both/versatile			No	Inconsistently	Yes	KY Jelly		No		No	Ever in life & Knows status -ve	Ever in life & Knows status -ve	Ever in life & Knows status -ve	Ever in life & Knows status -ve	Ever in life & Knows status -ve	No		Whatsapp		Greater than 3 months	Public
120	D	A	Lurambi	18 - 24	Kenya	Huruma	Christian		Atleast Secondary education	No		No			Yes		No	No	Homosexual		Single	Single		As a man who is attracted to men	One	Yes	Consistently	Top	Alcohol		No	Consistently	Yes	KY Jelly		No		Yes	Ever in life & Knows status -ve			In the last 6 months & Knows status -ve				Facebook, Whatsapp & Instagram		Every 3 months	Private
121	T	A	Nairobi	25 +	Kenya	CBD	Christian		Atleast Secondary education	No		No	Unemployed	6,000 +	Yes		Yes	No	Homosexual		Single	Single		As a man who is attracted to men	Multiple	Yes	Consistently	Bottom	Alcohol		Yes	Consistently	Yes	None water based		No		No	In the last 6 months & Knows status -ve					Yes		Instagram		Greater than 3 months	Public
122	C	F	Omu-Aran-Nigeria	25 +		Kabiria	Christian		Tertiary			No	Unemployed															Bottom	Alcohol		Yes	Consistently	Yes	KY Jelly		No		No	Ever in life & Knows status -ve	Ever in life & Knows status -ve	Ever in life & Knows status -ve	Ever in life & Knows status -ve		Yes		Gay.com		Every 3 months	Private
123	P	S	Nairobi	25 +	Kenya	Westlands	Non- christian		Atleast Secondary education	No		No			Yes	10 Years	No	No	Homosexual		Single	Single		As a man who is attracted to men	One	No		Top			No		No			No		No						No		Whatsapp		Greater than 3 months
124	S	W	Nairobi	25 +	Kenya	CBD	Christian		Atleast Secondary education	No		Yes	Unemployed	6,000 +	Yes		Yes	No	Homosexual		Single	Single		As a man who is attracted to men	One	Yes	Consistently	Bottom	Alcohol		Yes	Consistently	Yes	KY Jelly		No		No	In the last 6 months & Knows status -ve					Yes		Facebook		Greater than 3 months	Public
125	M	R	Taita	18 - 24	None Kenyan	Nairobi	Non- christian		Atleast Secondary education	No		No			Yes	6 Years	Yes	Yes	Homosexual		Married	Married	Man	As a man who is attracted to men	Multiple	Yes	Inconsistently	Bottom	Alcohol		Yes	Inconsistently	Yes	KY Jelly		No		No	In the last 6 months & Knows status -ve	In the last 6 months & Knows status -ve	In the last 6 months & Knows status -ve	In the last 6 months & Knows status -ve	In the last 6 months & Knows status -ve	No		Grinder		Every 3 months	Private
126	D	C	Nairobi	25 +	Kenya	CBD	Christian		Atleast Secondary education	No		Yes	Employed	6,000 +	Yes		Yes	No	Homosexual		Single	Single		As a man who is attracted to men	One	Yes	Consistently	Bottom	Alcohol		Yes	Consistently	Yes	None water based		No		No	In the last 6 months & Knows status +ve			In the last 6 months & Knows status +ve		Yes		Facebook		Greater than 3 months	Public
127	J	J	Wareng	18 - 24	Kenya	Ng'ara	Christian		Atleast Secondary education	No			Unemployed	6,000 +	Yes	6 Years	Yes	No	Homosexual		Single	Single		As a man who is attracted to men	Multiple	Yes	Consistently	Both/versatile	Alcohol		No	Consistently	Yes	None water based		No		No	Ever in life & Knows status -ve	Ever in life & Knows status -ve	Ever in life & Knows status -ve	Ever in life & Knows status -ve	Ever in life & Knows status -ve	No		Facebook, Whatsapp & Instagram		Every 3 months	Private
128	A	W		18 - 24	Kenya	Majengo	Non- christian		Atleast Secondary education	No		No			Yes		Yes	No	Homosexual		Single	Single		As a man who is attracted to men	Multiple	No		Both/versatile			No	Inconsistently	Yes	None water based		No		No	Ever in life & Knows status -ve					No		Facebook		Greater than 3 months	Public
129	O	T	Igara	25 +	Kenya	Eastleigh	Christian		Atleast Secondary education	Yes	Discrimination	No			Yes		No				Single	Single			One	Yes	Consistently	Both/versatile		No			Yes	KY Jelly		No		No	In the last 6 months & Knows status -ve	In the last 6 months & Knows status -ve	In the last 6 months & Knows status -ve	In the last 6 months & Knows status -ve	In the last 6 months & Knows status -ve	No		Facebook, Whatsapp, Instagram, Grinder & Planet Romeo		Every 3 months	Private
130	W	M	Nairobi	25 +	Kenya	CBD	Christian		Tertiary	No		Yes	Unemployed	6,000 +	Yes		Yes	No	Homosexual		Single	Single		As a man who is attracted to men	Multiple	Yes	Consistently	Bottom	Alcohol		Yes	Consistently		None water based		No		No	In the last 6 months & Knows status +ve					Yes		Badoo		Every 3 months	Public
131	M	N	Kampala	18 - 24	Kenya	Matasia -Ngong	Non- christian		Tertiary	No		No			Yes	5 Years	Yes	No	Homosexual		Single	Single		As a man who is attracted to men	Multiple	No		Top	Alcohol		No	Inconsistently	Yes	KY Jelly		No		No	In the last 6 months & Knows status +ve					No		Facebook, Whatsapp, Instagram & Grinder		Every 3 months	Private
132	J	L	Nairobi	18 - 24	Kenya	Kikuyu	Christian		Atleast Secondary education	No		No			Yes		No		Homosexual		Single	Single		As a man who is attracted to men	One	No		Top			No		No			No		No						No		Facebook		Greater than 3 months
133	E	W	Nairobi	18 - 24	Kenya	Huruma	Non- christian		Atleast Secondary education	No		Yes	Unemployed	Less 6,000	Yes	5 Years	Yes	No	Homosexual		Single	Single		As a man who is attracted to men	Multiple	Yes	Consistently	Top	Alcohol		Yes	Consistently	Yes	KY Jelly		No		Yes	In the last 6 months & Knows status -ve			In the last 6 months & Knows status -ve		Yes	PrEP	Facebook, Whatsapp & Instagram		Every 3 months	Private
134	J	A	Machakos	25 +	Kenya	Alsops	Christian		Atleast Secondary education	No		No		6,000 +	Yes		No	No	Bisexual		Single	Single		As a man who is attracted to men	Multiple	Yes	Consistently	Top	Alcohol		Yes	Consistently	Yes	KY Jelly		No		No	In the last 6 months & Knows status -ve	Ever in life & Knows status -ve	Ever in life & Knows status -ve	In the last 6 months & Knows status -ve	Ever in life & Knows status -ve	No		Facebook		Every 3 months	Private
135	L	M	Nairobi	18 - 24	Kenya	Kikuyu	Non- christian		Atleast Secondary education	No		No			Yes		No	No	Homosexual		Single	Single		As a man who is attracted to men	One	No		Top			No		No			No		No						No		Facebook		Greater than 3 months
136	S	W	Nairobi	25 +	Kenya	CBD	Christian		Tertiary	No		Yes	Employed	6,000 +	Yes		Yes	No	Homosexual		Single	Single		As a man who is attracted to men	Multiple	Yes	Consistently	Bottom	Alcohol		Yes	Consistently	Yes	None water based		No		No	In the last 6 months & Knows status -ve					Yes		Grinder		Every 3 months	Private
137	B	J	Nairobi	18 - 24	None Kenyan	Nairobi	Christian		Atleast Secondary education	No		No		6,000 +	Yes	2 Years	Yes	Yes	Heterosexual		Divorced/Separated	Married		Attracted to both sexes	Multiple	Yes	Inconsistently	Top	Hard drugs	Hard drugs	Yes	Inconsistently	Yes	None water based		No		Yes				In the last 6 months & Knows status +ve		No		Facebook and whatsup		Every 3 months	Private
138	M	E	Kisumu	18 - 24	Kenya	Huruma	Christian		Atleast Secondary education	No		No		Less 6,000	Yes	5 Years	Yes	No	Homosexual		Single	Single	Man	As a man who is attracted to men	Multiple	Yes	Consistently	Bottom	Alcohol		Yes	Consistently	Yes	KY Jelly		No		No	In the last 6 months & Knows status -ve	In the last 6 months & Knows status -ve	In the last 6 months & Knows status -ve	In the last 6 months & Knows status -ve	In the last 6 months & Knows status -ve	No		Facebook,Whatsup and Grinder		Every 3 months	Private
139	K	P	Nairobi	25 +	Kenya	CBD	Christian		Tertiary	No		Yes	Unemployed	6,000 +	Yes		Yes	No	Homosexual		Single	Single		As a man who is attracted to men	Multiple	Yes	Consistently	Bottom	Alcohol		Yes	Consistently	Yes	None water based		No		Yes	In the last 6 months & Knows status +ve					Yes		Grinder		Greater than 3 months	Private
140	C	D	Siaya	25 +	None Kenyan	Majengo	Christian		Atleast Secondary education	No		No		6,000 +	Yes	6 Years	Yes	No	Homosexual		Divorced/Separated	Married		As a man who is attracted to men	Multiple	Yes	Consistently	Bottom	Alcohol		Yes	Consistently	Yes	KY Jelly		No		No	In the last 6 months & Knows status -ve	In the last 6 months & Knows status -ve	In the last 6 months & Knows status -ve	In the last 6 months & Knows status -ve	In the last 6 months & Knows status -ve	Yes		Facebook		Every 3 months	Public
141	B	V	Kakamega	25 +	Kenya	Nairobi	Non- christian		Atleast Secondary education	Yes		Yes	Employed	Less 6,000	Yes		Yes	No	Homosexual		Single	Single	Man	Attracted to both sexes	Multiple	Yes	Consistently	Bottom	Alcohol		No	Consistently	Yes	None water based		Yes		No	Ever in life & Knows status -ve					Yes		Facebook		Every 3 months	Private
142	P	V	Kajiado	18 - 24	Kenya	Nyeri	Non- christian		Tertiary	No		Yes	Unemployed	6,000 +	Yes		No	No	Homosexual		Single	Single		As a man who is attracted to men	One	Yes	Consistently	Both/versatile	Alcohol		Yes	Consistently	Yes	KY Jelly		No		Yes	In the last 6 months & Knows status -ve			In the last 6 months & Knows status -ve		Yes	PrEP	Facebook, Whatsapp, Instagram & Grinder		Every 3 months	Private
143	C	P	Nairobi	25 +	Kenya	CBD	Christian		Tertiary	No		Yes	Employed	6,000 +	Yes		Yes	No	Homosexual		Single	Single		As a man who is attracted to men	Multiple	Yes	Consistently	Bottom	Alcohol		Yes	Consistently	Yes	None water based		No		No	In the last 6 months & Knows status +ve					Yes		Planet Romeo		Greater than 3 months	Public
144	M	B	Murang'a	25 +	None Kenyan	Githurai 45	Christian		Atleast Secondary education	No		Yes	Unemployed	6,000 +	No		Yes	No	Bisexual		Divorced/Separated	Married	Woman	Attracted to both sexes	Multiple	Yes	Inconsistently	Top	Alcohol		No		Yes	None water based		No		No	In the last 6 months & Knows status -ve	Ever in life & Knows status -ve	Ever in life & Knows status -ve	In the last 6 months & Knows status -ve	In the last 6 months & Knows status -ve	Yes	PrEP	Facebook		Every 3 months	Private
145	M	E	Embu	18 - 24	Kenya	Karen	Christian		Atleast Secondary education	No		No			Yes	1 Year	Yes	No	Homosexual		Single	Single		As a man who is attracted to men	Multiple	Yes	Consistently	Both/versatile			No	Inconsistently	Yes	None water based		No		No	In the last 6 months & Knows status -ve	Ever in life & Knows status -ve	Ever in life & Knows status -ve	Ever in life & Knows status -ve	Ever in life & Knows status -ve	No		Facebook, Whatsapp, Instagram, Grinder & Planet Romeo		Every 3 months	Private
146	A	M		18 - 24	Kenya	Majengo	Non- christian		Atleast Secondary education	No		No			Yes		Yes	No	Homosexual		Single	Single		As a man who is attracted to men	Multiple	No		Both/versatile			No	Inconsistently	Yes	None water based		No		No	Ever in life & Knows status -ve	Ever in life & Knows status -ve	Ever in life & Knows status -ve	Ever in life & Knows status -ve	Ever in life & Knows status -ve	No		Whatsapp		Greater than 3 months	Public
147	T	M	Rachuonyo	25 +	Kenya	Majengo	Christian		Atleast Secondary education	No		No		Less 6,000	Yes	15 Years	Yes	No	Homosexual		Single	Single		As a man who is attracted to men	Multiple	Yes	Inconsistently	Both/versatile	Alcohol		Yes	Inconsistently	Yes	KY Jelly		No		No						Yes		Facebook, Gay.com & Planet Romeo		Every 3 months
148	A	L	Kigali	18 - 24	Kenya	Kasarani	Christian		Atleast Secondary education	No		No			Yes	3 Years	Yes	No	Homosexual		Single	Single	Man	As a man who is attracted to men	Multiple	Yes	Inconsistently	Top	Alcohol		Yes	Inconsistently	Yes	KY Jelly		No		No	In the last 6 months & Knows status -ve	In the last 6 months & Knows status -ve	In the last 6 months & Knows status -ve	In the last 6 months & Knows status -ve	In the last 6 months & Knows status -ve	Yes		Facebook		Every 3 months	Private
149	G	S		18 - 24	Kenya	Majengo	Non- christian		Atleast Secondary education	No		No			Yes		Yes	No	Homosexual		Single	Single		As a man who is attracted to men	Multiple	No		Both/versatile			No	Inconsistently	Yes	None water based		No		No				Ever in life & Knows status +ve		No		Facebook		Greater than 3 months	Public
150	K	J	Kirinyaga	25 +	Kenya	Juja	Christian		Atleast Secondary education	No			Unemployed	6,000 +	No		Yes	Yes	Homosexual		Single	Single		As a man who is attracted to men	One	Yes	Consistently	Both/versatile	Alcohol		No	Consistently	Yes	None water based		No		Yes	In the last 6 months & Knows status +ve					No		Facebook		Greater than 3 months	Public
151	J	H	Kiambu	18 - 24	Kenya	Githiga	Christian		Atleast Secondary education	No		No									Single	Single																										Greater than 3 months	Public
152	S		Kiambu	25 +	Kenya	Githurai	Christian		Atleast Secondary education	No		Yes	Unemployed		Yes	1 Year	No	No	Bisexual		Single	Single		Attracted to both sexes	Multiple	Yes	Inconsistently	Both/versatile	Alcohol		Yes	Inconsistently	Yes	KY Jelly		No		No						No		Facebook		Every 3 months	Public
153	A	M	Kinangop	18 - 24	Kenya		Non- christian		Atleast Secondary education	Yes		Yes	Unemployed	Less 6,000	Yes		Yes	Yes	Homosexual		Single	Single	Woman	As a man who is attracted to men	Multiple	Yes	Consistently	Top	Alcohol		Yes	Consistently	Yes															Greater than 3 months
154	N	M	Kiambu	25 +	None Kenyan	Kiambu	Non- christian		Tertiary	No		Yes	Unemployed	6,000 +	Yes	4 Years	No	No	Homosexual		Married	Married	Woman	Attracted to both sexes	Multiple	Yes	Consistently	Top	Alcohol		Yes	Consistently	Yes	None water based					Ever in life & Knows status -ve	Ever in life & Knows status -ve		Ever in life & Knows status -ve	Ever in life & Knows status -ve			Facebook and whatsup		Greater than 3 months	Public
155				18 - 24	Kenya	Kiambu	Christian		Atleast Secondary education	No		No		Less 6,000			No	No	Other		Single	Single		Attracted to both sexes	One	No	Inconsistently	Top	Hard drugs	Out/Muua	No	Consistently	Yes	KY Jelly		Yes	Nil	No	In the last 6 months & Knows status -ve		In the last 6 months & Knows status -ve	Ever in life & Knows status -ve	In the last 6 months & Knows status -ve	Yes				Every 3 months	Public
156	G	M	Kiambu	18 - 24	Kenya	Kinoo	Christian		Atleast Secondary education	No		No	Employed	Less 6,000		2 Months	No	No	Other	Both sexual organs	Single	Single		Attracted to both sexes	One	No	Inconsistently	Top	Hard drugs	Out/Muua	No	Consistently	Yes	KY Jelly		No		No	In the last 6 months & Knows status -ve	Ever in life & Knows status -ve	In the last 6 months & Knows status -ve	Ever in life & Knows status -ve	In the last 6 months & Knows status -ve	Yes	Protection			Every 3 months	Public
157	J	S	Kiambu	25 +	None Kenyan	Kiambu	Non- christian		Atleast Secondary education	Yes		No	Unemployed	Less 6,000	Yes		Yes	No	Homosexual		Widower	Married	Woman	As a man who is attracted to women	Multiple	Yes	Inconsistently	Bottom	Hard drugs		No	Inconsistently	No	None water based		No		Yes		In the last 6 months & Knows status -ve	In the last 6 months & Knows status -ve	In the last 6 months & Knows status -ve	In the last 6 months & Knows status -ve	Yes		Facebook		Greater than 3 months	Private
158	A	J	Kiambu	18 - 24		Githunguri	Non- christian		Atleast Secondary education	No		Yes	Employed															Bottom	Alcohol		No	Consistently	Yes	None water based		No		No	Ever in life & Knows status +ve	Ever in life & Knows status +ve	Ever in life & Knows status +ve	Ever in life & Knows status +ve	Ever in life & Knows status +ve	Yes	Githunguri Health Center	Whatsapp		Greater than 3 months	Public
159	B	J	Kiambu	18 - 24	Kenya	Githungi	Christian		Atleast Secondary education	No			Unemployed		Yes		Yes	No			Single	Single		Attracted to both sexes	Multiple	Yes	Inconsistently	Both/versatile	Alcohol		No	Inconsistently	Yes	None water based		No		No	Ever in life & Knows status +ve	Ever in life & Knows status +ve	Ever in life & Knows status +ve	Ever in life & Knows status +ve	Ever in life & Knows status +ve	Yes		Facebook		Every 3 months	Private
160				25 +	None Kenyan	Githunguri	Christian		Atleast Secondary education	No		Yes	Unemployed	6,000 +	Yes	10 Years	Yes	No	Bisexual		Divorced/Separated	Married	Woman	As a man who is attracted to men	Multiple	Yes	Inconsistently	Both/versatile	Alcohol		No		Yes	KY Jelly		No		Yes	Ever in life & Knows status -ve	Ever in life & Knows status +ve	Ever in life & Knows status +ve	Ever in life & Knows status -ve	Ever in life & Knows status +ve	Yes	ART	Facebook and whatsup		Greater than 3 months	Public
161	V	W	Nairobi	18 - 24	Kenya	Ruiru Kimbo	Christian		Tertiary			No			Yes	1 Year	No	No	Bisexual		Single	Single		Attracted to both sexes	One	Yes	Consistently	Both/versatile			No	Consistently	Yes	KY Jelly		No		No	In the last 6 months & Knows status -ve	Ever in life & Knows status -ve	Ever in life & Knows status -ve	Ever in life & Knows status -ve	Ever in life & Knows status -ve	No		Facebook,Whatsup and Grinder		Every 3 months	Public
162	F	P	Kwale	18 - 24	Kenya	Nairobi	Christian		Tertiary	No		No			Yes	1 Year	No	No	Bisexual		Single	Single		Attracted to both sexes	One	Yes	Consistently	Top	Alcohol		No	Inconsistently	Yes	KY Jelly		No		No	In the last 6 months & Knows status -ve	In the last 6 months & Knows status -ve	In the last 6 months & Knows status -ve	In the last 6 months & Knows status -ve	In the last 6 months & Knows status -ve	No		Facebook, Whatsapp & Instagram		Every 3 months	Private
163	E	A	Kasarani	18 - 24	Kenya	Nairobi	Christian		Tertiary	No		No			Yes		No	No	Homosexual		Single	Single		As a man who is attracted to men	Multiple	Yes		Top			No	Consistently	Yes	KY Jelly		No		No	In the last 6 months & Knows status -ve					Yes	MPEG	Facebook and Grinder		Greater than 3 months	Private
164			Kisumu	18 - 24	Kenya		Non- christian		Tertiary	No		No					No	No	Bisexual		Single	Single		Unsure	Multiple	Yes	Inconsistently	Top				Consistently	Yes	None water based		No		No	In the last 6 months & Knows status -ve			In the last 6 months & Knows status -ve	In the last 6 months & Knows status -ve	No		Facebook, Whatsapp & Instagram		Every 3 months	Public
165	K	P																																														Greater than 3 months
166	J	L	Thika	18 - 24	Kenya	Gatukuyu	Christian		Atleast Secondary education			No			Yes		No		Homosexual		Single	Single		As a man who is attracted to men	One	Yes	Consistently	Bottom		No	Yes	Inconsistently	Yes	None water based		No		No	Ever in life & Knows status -ve	Ever in life & Knows status -ve		Ever in life & Knows status -ve		Yes	Saw Hose Thika			Greater than 3 months	Public
167	S	G	Machakos	18 - 24	Kenya	Nairobi	Christian		Tertiary	No			Unemployed	Less 6,000	Yes		No	No	Bisexual		Single	Single		Attracted to both sexes	Multiple	Yes	Consistently	Top			No		Yes	None water based		No		No	In the last 6 months & Knows status -ve				Ever in life & Knows status -ve			Whatsapp		Every 3 months	Public
168	C	E	Bungoma	25 +	Kenya	Kenyatta Road	Christian		Atleast Secondary education	No		No			Yes	3 Years	No	No	Bisexual		Single	Single		Attracted to both sexes	One	Yes	Inconsistently	Both/versatile	Alcohol		Yes	Inconsistently	Yes	KY Jelly		No		Yes	In the last 6 months & Knows status -ve					No				Every 3 months	Public
169	F	A	Kiambu	18 - 24	Kenya	Kimemnde	Non- christian		Atleast Secondary education	No		No		Less 6,000	Yes	2 Months	No	No	Bisexual		Single	Single		Attracted to both sexes	One	Yes	Inconsistently	Both/versatile			No	Inconsistently	Yes	None water based		No		No						No		Facebook		Every 3 months	Private
170	D	M	Kiambu	18 - 24		Ruiru	Christian		Tertiary	No		No					No								Multiple	Yes	Consistently																			Whatsapp & Instagram		Greater than 3 months	Public
171	A	E	Gatundu	25 +		Kiambu	Christian		Atleast Secondary education	No		No			No		No																															Greater than 3 months
172	D	L	Lari	25 +	Kenya	Kiambu	Christian		Atleast Secondary education	No		Yes	Unemployed	6,000 +	Yes	9 Months	No	Yes	Bisexual		Single	Single		Attracted to both sexes	One	Yes	Consistently	Both/versatile			Yes	Consistently	Yes	None water based		No		Yes	In the last 6 months & Knows status -ve	In the last 6 months & Knows status -ve	In the last 6 months & Knows status -ve	In the last 6 months & Knows status -ve	In the last 6 months & Knows status -ve	No		Instagram		Every 3 months	Private
173	P	M	Nairobi	25 +	Kenya	Githurai	Christian		Atleast Secondary education	No		Yes	Employed	6,000 +	Yes	5 Years	No	No	Homosexual		Single	Single		As a man who is attracted to men	One	Yes	Consistently	Top					Yes	KY Jelly		No		No	In the last 6 months & Knows status -ve							Whatsapp		Every 3 months	Public
174	P		Embu	25 +	Kenya	Embu	Christian		Atleast Secondary education	No		No		6,000 +	No		Yes	No			Single	Single		As a man who is attracted to men	Multiple	Yes	Inconsistently	Both/versatile			No		Yes	None water based		No		No								Facebook		Greater than 3 months	Public
175	F	C	Siaya	18 - 24	Kenya	Nairobi	Christian		Tertiary	No			Unemployed	6,000 +	Yes		No	No	Bisexual		Single	Single		As a man who is attracted to men	Multiple	Yes	Consistently	Both/versatile			No	Consistently	Yes	None water based		No		No	Ever in life & Knows status -ve			Ever in life & Knows status -ve		No		Facebook		Every 3 months	Private
176	P	S	Murang'a	18 - 24	Kenya	Githurai	Christian		Atleast Secondary education	No		Yes	Unemployed	6,000 +	Yes	5 Years	No	No	Bisexual		Single	Single		Attracted to both sexes	Multiple	Yes	Consistently	Top					Yes	KY Jelly		No		No	In the last 6 months & Knows status -ve	In the last 6 months & Knows status -ve	In the last 6 months & Knows status -ve	In the last 6 months & Knows status -ve	In the last 6 months & Knows status -ve	No		Whatsapp		Every 3 months	Private
177	V				Kenya		Christian		Atleast Secondary education	Yes		No		6,000 +	No		No	Yes	Homosexual		Single	Single	Woman	Attracted to both sexes	Multiple	Yes	Inconsistently	Both/versatile	Hard drugs		No	Inconsistently	Yes	None water based		Yes		No						Yes		Whatsapp		Greater than 3 months	Private
178	D	M	Roysambu	18 - 24	Kenya	Githurai	Non- christian		Atleast Secondary education	No		Yes	Unemployed	6,000 +	Yes	2 Years	No	Yes	Bisexual		Single	Single		Attracted to both sexes	One	Yes	Consistently	Both/versatile			No	Consistently	Yes	None water based		No		Yes	In the last 6 months & Knows status -ve	In the last 6 months & Knows status -ve	In the last 6 months & Knows status -ve	In the last 6 months & Knows status -ve	In the last 6 months & Knows status -ve	No		Facebook		Every 3 months	Public
179	S	M	Kandara	25 +	Kenya	Githurai	Christian		Atleast Secondary education	No		No			Yes	25 - 30 Years	No	No	Homosexual		Single	Single		As a man who is attracted to men	Multiple	Yes	Consistently	Top			No		Yes	KY Jelly		Yes	Feeling confused	No						Yes	Githurai Lang'ata Health Clinic	Facebook		Every 3 months	Private
180	C	D		18 - 24	Kenya	Kasarani	Non- christian		Atleast Secondary education	No		No		Less 6,000	Yes		Yes	No	Bisexual		Single	Single		Attracted to both sexes	Multiple	Yes	Consistently	Top			No	Consistently	No			No		No	In the last 6 months & Knows status -ve	In the last 6 months & Knows status -ve	In the last 6 months & Knows status -ve	In the last 6 months & Knows status -ve	In the last 6 months & Knows status -ve	No		Whatsapp		Every 3 months	Private
181	K	F	Murang'a	25 +	Kenya	Githurai	Christian		Atleast Secondary education	No		Yes			Yes		No	Yes	Homosexual		Single	Single	Woman	As a man who is attracted to men	Multiple	Yes	Consistently	Top	Alcohol		Yes	Consistently	Yes	KY Jelly		Yes		Yes						Yes		Facebook		Greater than 3 months
182	B	F		18 - 24	Kenya	Nairobi	Christian		Tertiary	No		No					No	No	Bisexual		Single	Single		Attracted to both sexes	Multiple	Yes	Consistently	Both/versatile	Alcohol		Yes	Consistently	Yes			No		No	Ever in life & Knows status -ve	Ever in life & Knows status -ve	Ever in life & Knows status -ve	Ever in life & Knows status -ve	Ever in life & Knows status -ve	No		Whatsapp		Every 3 months	Private
183	J	T	Nairobi	25 +	Kenya	Kasarani	Christian		Atleast Secondary education	No		No		Less 6,000	No		No	No	Other		Single	Single		Attracted to both sexes	Multiple	Yes	Consistently	Both/versatile	Alcohol		No	Inconsistently	No	None water based		No		No	Ever in life & Knows status -ve	Ever in life & Knows status -ve	Ever in life & Knows status -ve	Ever in life & Knows status -ve	Ever in life & Knows status -ve	Yes		Facebook		Every 3 months	Private
184	E	K	Kiambu	25 +	Kenya	Kiambu	Christian		Atleast Secondary education	No		Yes	Employed	6,000 +	Yes	7 Years	No	No	Homosexual		Single	Single		As a man who is attracted to men	Multiple	Yes	Consistently	Both/versatile	Alcohol		No	Consistently	Yes	KY Jelly		No		Yes						Yes	PrEP	Facebook		Every 3 months	Private
185	M	E	Nakuru	18 - 24	Kenya	Githurai	Christian		Atleast Secondary education	No		No			Yes			No	Homosexual		Single	Single		As a man who is attracted to men									No			No		Yes	Ever in life & Knows status -ve					Yes	MPEG	Facebook		Every 3 months	Private
186	B	J	Kiambu	18 - 24	Kenya	Kiambu	Non- christian		Atleast Secondary education	No		No			Yes	2 Years	Yes		Homosexual		Single	Single		Attracted to both sexes	Multiple	Yes	Consistently	Both/versatile					Yes	None water based		No			Ever in life & Knows status -ve	Ever in life & Knows status -ve	Ever in life & Knows status -ve	Ever in life & Knows status -ve	Ever in life & Knows status -ve			Facebook		Every 3 months	Private
187	J	J		25 +	Kenya	Kirinyaga	Christian		Atleast Secondary education	No		No			Yes	3 Years	No	Yes	Bisexual		Single	Single		Attracted to both sexes	Multiple	No		Both/versatile	Alcohol		Yes	Inconsistently	No			No		Yes										Greater than 3 months	Private
188	B	G			Kenya	Githurai	Non- christian		Atleast Secondary education	No		No		Less 6,000	Yes		No	No	Other		Single	Single		Attracted to both sexes	Multiple	Yes	Consistently	Both/versatile	Alcohol		No	Consistently	Yes	KY Jelly		Yes	Ulcers	No	In the last 6 months & Knows status -ve	Ever in life & Knows status +ve	Ever in life & Knows status +ve	Ever in life & Knows status +ve	Ever in life & Knows status +ve	No		Whatsapp		Greater than 3 months	Private
189	C	M	Kiambu	18 - 24	Kenya	Kiambu	Christian		Atleast Secondary education	No		No			Yes		No	No	Homosexual		Single	Single		Attracted to both sexes	Multiple	Yes	Consistently	Both/versatile	Not applicable		Yes	Consistently	No			No		No						No		Facebook		Every 3 months	Public
190	E	E	Kiambu	18 - 24	Kenya	Kiambu	Christian		Atleast Secondary education	No		No			Yes	2 Years	No	No	Homosexual		Single	Single		Attracted to both sexes	Multiple	Yes	Consistently	Both/versatile	Hard drugs	Bhang	Yes	Consistently	No			No		No	Ever in life & Knows status -ve					No		Facebook		Every 3 months	Public
191	H	M	Kiambu	18 - 24	Kenya	Kiambu	Christian		Atleast Secondary education	No		No			Yes	3 Years	No	No	Homosexual		Single	Single		Attracted to both sexes	Multiple	Yes	Consistently	Both/versatile	Hard drugs	Bhang	Yes	Consistently	No			No		No	Ever in life & Knows status -ve	Ever in life & Knows status -ve	Ever in life & Knows status -ve	Ever in life & Knows status -ve	Ever in life & Knows status -ve	No		Facebook and whatsup		Every 3 months	Public
192	I	M	Nairobi	18 - 24	Kenya	Githurai	Christian		Atleast Secondary education	Yes		Yes	Unemployed	Less 6,000	No		No	No	Heterosexual		Single	Single	Woman	As a man who is attracted to women	Multiple	Yes	Consistently	Top	Hard drugs	Herb	Yes	Inconsistently	Yes	KY Jelly		No		Yes	In the last 6 months & Knows status -ve					Yes	MPEG	Facebook		Every 3 months	Private
193	V	P	Embu	18 - 24	Kenya	Githurai	Christian		Atleast Secondary education	No		No			No		No	No	Other		Single	Single		Unsure	One			Top			No	Inconsistently	No			No		No	In the last 6 months & Knows status -ve					No		Whatsapp		Every 3 months	Public
194	J	M	Murang'a	18 - 24	Kenya	Githurai	Christian		Atleast Secondary education	No		No			Yes		Yes	No	Homosexual		Single	Single		As a man who is attracted to men	Multiple	Yes	Inconsistently	Both/versatile	Alcohol		Yes	Inconsistently	Yes	KY Jelly		No		No	In the last 6 months & Knows status -ve					Yes	PrEP	Whatsapp		Every 3 months	Private
195	F	C	Kasarani	18 - 24	Kenya	Ruaraka	Christian		Tertiary	No		Yes	Unemployed	6,000 +	Yes	N/A	No	No	Bisexual		Single	Single		Attracted to both sexes	Multiple	Yes	Consistently	Both/versatile	Alcohol		Yes	Consistently	Yes			No		No	In the last 6 months & Knows status -ve	In the last 6 months & Knows status -ve	In the last 6 months & Knows status -ve	In the last 6 months & Knows status -ve	In the last 6 months & Knows status -ve	No		Facebook, Whatsapp, Instagram & Grinder		Every 3 months	Public
196	B	S	Githurai	18 - 24	Kenya	Githurai	Non- christian		Tertiary	No		No			Yes	3 Years	Yes	Yes	Homosexual		Single	Single		As a man who is attracted to men	One	Yes	Consistently	Both/versatile	Alcohol		Yes	Consistently	Yes	None water based		No		No	In the last 6 months & Knows status -ve	Ever in life & Knows status -ve	Ever in life & Knows status -ve	Ever in life & Knows status -ve	Ever in life & Knows status -ve	No		Facebook		Every 3 months	Public
197				18 - 24	Kenya	Juja	Christian		Atleast Secondary education	No		No			Yes		No	Yes	Homosexual		Single	Single		As a man who is attracted to men	Multiple	Yes	Consistently	Bottom		No			Yes	KY Jelly		No		No						No		Facebook		Greater than 3 months	Public
198	F	H	Githurai	18 - 24	Kenya	Githurai	Non- christian		Tertiary	No		No			Yes	1 Year	Yes	Yes	Homosexual		Single	Single		As a man who is attracted to men	Multiple	Yes	Consistently	Top	Hard drugs	Marijuana	Yes	Consistently	Yes	None water based		No		No	In the last 6 months & Knows status -ve	In the last 6 months & Knows status -ve	In the last 6 months & Knows status -ve	In the last 6 months & Knows status -ve	In the last 6 months & Knows status -ve	No		Facebook		Every 3 months	Public
199	O	C	Kiambu	18 - 24	Kenya	Githurai	Christian		Tertiary	No		No		Less 6,000	Yes	2 Years	No	No	Bisexual		Single	Single		As a man who is attracted to men	Multiple	Yes	Consistently	Top	Alcohol		Yes	Consistently	Yes	KY Jelly		No		No	In the last 6 months & Knows status -ve		In the last 6 months & Knows status -ve	In the last 6 months & Knows status -ve		No		Facebook, whatsup, Instagram and Dating buzz		Every 3 months	Private
200		M	Kiambu	18 - 24	Kenya	Githurai	Non- christian		Tertiary	No		No	Employed	Less 6,000	Yes	7 Years	No	No	Homosexual		Single	Single		As a man who is attracted to men	Multiple	Yes	Consistently	Top	Hard drugs	Bhang	No	Consistently	No			No		No	In the last 6 months & Knows status -ve	In the last 6 months & Knows status -ve	In the last 6 months & Knows status -ve	In the last 6 months & Knows status -ve	In the last 6 months & Knows status -ve	No		Whatsapp		Every 3 months
201					None Kenyan		Christian		Atleast Secondary education				Unemployed	6,000 +	Yes			Yes			Divorced/Separated	Married		As a man who is attracted to women	Multiple		Inconsistently	Top	Hard drugs		No		Yes	KY Jelly		No		Yes	Ever in life & Knows status -ve	Ever in life & Knows status -ve	Ever in life & Knows status -ve	Ever in life & Knows status -ve	Ever in life & Knows status -ve					Greater than 3 months
202	D	M		18 - 24	None Kenyan	Nairobi	Non- christian		Tertiary	No		No			Yes	2 Years	Yes	No	Homosexual		Widower	Married		As a man who is attracted to women	Multiple	Yes	Consistently	Bottom			No	Consistently	Yes	KY Jelly		No			In the last 6 months & Knows status +ve					No				Greater than 3 months
203			Kilifi	18 - 24	Kenya	Ruai	Christian		Tertiary	No		No	Unemployed	6,000 +	Yes	1 Year	No	No	Bisexual		Single	Single		Attracted to both sexes	Multiple	Yes	Inconsistently	Top					Yes	KY Jelly		No		No	In the last 6 months & Knows status -ve							Instagram		Every 3 months	Private
204	E			18 - 24	Kenya	Nairobi	Christian		Tertiary	No		No			Yes	2 Years	No	No	Homosexual		Single	Single		As a man who is attracted to men	Multiple	Yes	Consistently	Top			No	Consistently	Yes	None water based		No			In the last 6 months & Knows status -ve					Yes		Facebook and Grinder		Every 3 months	Private
205	B	K	Kaspul	18 - 24	Kenya	Githurai	Non- christian		Atleast Secondary education	No		No			No		No	No			Single	Single		As a man who is attracted to women	Multiple	Yes	Consistently				No							No	In the last 6 months & Knows status -ve	In the last 6 months & Knows status -ve	In the last 6 months & Knows status -ve	In the last 6 months & Knows status -ve	In the last 6 months & Knows status -ve	No		Whatsapp		Greater than 3 months
206	S	K			Kenya	Ruaka	Christian		Atleast Secondary education	No		No		6,000 +	Yes		Yes	No	Homosexual		Single	Single	Woman	As a man who is attracted to women	Multiple	Yes	Consistently	Both/versatile	Alcohol		No	Inconsistently	No	KY Jelly		No		Yes	In the last 6 months & Knows status -ve			Ever in life & Knows status -ve		Yes		Whatsapp		Every 3 months	Private
207	J																																															Greater than 3 months
208	H			18 - 24	Kenya	Ruaka	Non- christian		Atleast Secondary education	No		No		Less 6,000	No		No	No	Bisexual		Single	Single		As a man who is attracted to women	Multiple	Yes	Inconsistently	Both/versatile	Alcohol		No		No			No		No	Ever in life & Knows status -ve	Ever in life & Knows status -ve	Ever in life & Knows status -ve	Ever in life & Knows status -ve	Ever in life & Knows status -ve	No		Whatsapp		Greater than 3 months
209	K		Kiambu	25 +	Kenya	Ruaka	Christian		Tertiary	Yes		Yes		Less 6,000	Yes		Yes	Yes	Homosexual		Single	Single	Man	As a man who is attracted to men	Multiple	Yes	Inconsistently	Bottom	Alcohol		Yes	Consistently	No	None water based		Yes								No		Whatsapp & Instagram		Greater than 3 months	Public
210	B	N	Kiambu	18 - 24	Kenya	Muchatha	Non- christian		Atleast Secondary education	No		No		Less 6,000	Yes	2 Years	Yes	No	Homosexual		Single	Single	Man	As a man who is attracted to men	One	Yes	Inconsistently	Both/versatile	Alcohol		No	Inconsistently		None water based		No		No	In the last 6 months & Knows status -ve			In the last 6 months & Knows status -ve		No		Instagram		Greater than 3 months	Public
211	D				Kenya		Christian		Atleast Secondary education	No		No		Less 6,000	Yes	2 Years	Yes	No	Homosexual		Single	Single	Man	As a man who is attracted to men	Multiple	Yes	Inconsistently	Top	Alcohol		Yes	Inconsistently	Yes	None water based		No		No	In the last 6 months & Knows status -ve					No		Instagram		Greater than 3 months	Public
212	J			18 - 24	Kenya	Ruaka	Christian		Atleast Secondary education	No		Yes	Unemployed	6,000 +	Yes		Yes	No	Homosexual		Single	Single	Man	As a man who is attracted to men	Multiple	Yes	Inconsistently	Top	Alcohol		No	Consistently	Yes	KY Jelly		No		No	In the last 6 months & Knows status -ve	In the last 6 months & Knows status -ve	In the last 6 months & Knows status -ve	In the last 6 months & Knows status -ve	In the last 6 months & Knows status -ve			Whatsapp & Instagram		Every 3 months	Private
213	Z	C	Bungoma	18 - 24	Kenya	Bungoma	Christian		Atleast Secondary education	No		No		Less 6,000	Yes		Yes	No	Homosexual		Single	Single	Man	As a man who is attracted to women	Multiple	Yes	Inconsistently	Top	Alcohol		Yes	Inconsistently	Yes	None water based		No		No	In the last 6 months & Knows status -ve					Yes	PrEP	Instagram		Greater than 3 months	Private
214	D	H	Mombasa	25 +	Kenya	Muchatha	Christian		Atleast Secondary education	Yes	People used to judge me harshly	No	Unemployed	Less 6,000	Yes	20 Years	No	No	Homosexual		Single	Single	Woman	Attracted to both sexes	One	Yes	Consistently	Both/versatile	Alcohol		Yes	Consistently	Yes	None water based		No		No	Ever in life & Knows status -ve	Ever in life & Knows status -ve	Ever in life & Knows status -ve	Ever in life & Knows status -ve	Ever in life & Knows status -ve	No		Facebook		Greater than 3 months	Public
215	N	M	Mumias	25 +	Kenya	Ruaka	Christian		Atleast Secondary education	No		No		Less 6,000	Yes		Yes	Yes	Heterosexual		Single	Single	Man	As a man who is attracted to men	One	Yes		Bottom	Alcohol		Yes	Inconsistently	Yes	None water based		Yes		Yes	Ever in life & Knows status -ve					Yes		Instagram		Greater than 3 months	Public
216	C	R	Busia	25 +	Kenya	Kiambu	Christian		Atleast Secondary education	No		No		Less 6,000	Yes	2 Years	Yes	No	Homosexual		Single	Single		As a man who is attracted to men	One	Yes	Inconsistently	Top	Alcohol		Yes	Inconsistently	Yes	None water based		Yes		No	Ever in life & Knows status -ve					Yes		Instagram		Greater than 3 months	Public
217	D	W	Bungoma	18 - 24	Kenya	Ruaka	Christian		Atleast Secondary education	No		No	Unemployed	Less 6,000	No		No	No	Heterosexual		Single	Single		Unsure	Multiple	Yes	Inconsistently	Bottom	Alcohol		No	Inconsistently	Yes	None water based		No		No	Ever in life & Knows status -ve					No		Facebook		Greater than 3 months	Public
218	J	E	Waguthu	18 - 24	Kenya	Kiambu	Christian		Atleast Secondary education	No		No		Less 6,000	No		No				Single	Single		As a man who is attracted to women	Multiple	Yes	Consistently		Hard drugs	Shash/Kate	No	Inconsistently	No			No		No						Yes		Facebook		Greater than 3 months	Private
219	J	M	Kiambu		Kenya	Kiambu	Christian		Atleast Secondary education	No	Nothing to explain	No	Unemployed	Less 6,000	No		Yes		Bisexual		Single	Single		As a man who is attracted to women	Multiple	No	Inconsistently	Both/versatile	Alcohol		Yes	Inconsistently	No	None water based		No		Yes	Ever in life & Knows status -ve	Ever in life & Knows status -ve	Ever in life & Knows status -ve	Ever in life & Knows status -ve	Ever in life & Knows status -ve	No		Facebook		Greater than 3 months	Public
220	F	L	Kiambu	18 - 24	Kenya	Ruaka	Christian		Atleast Secondary education	No		No	Unemployed	Less 6,000	No		No	Yes	Heterosexual		Single	Single		Unsure	Multiple	Yes	Inconsistently	Top	Hard drugs	Bhang	No	Inconsistently	No	None water based		No		No	Ever in life & Knows status -ve									Greater than 3 months
221	A			18 - 24	None Kenyan	Ruaka	Christian		Atleast Secondary education	No			Employed	Less 6,000	No		No	No	Homosexual		Divorced/Separated	Married	Woman	Unsure	Multiple	Yes	Consistently	Both/versatile	Alcohol		No	Consistently	No	None water based		No		No	Ever in life & Knows status -ve							Facebook and whatsup		Greater than 3 months	Private
222	Z	B		25 +	Kenya	Ruaka	Non- christian		Atleast Secondary education	No		No		Less 6,000	No		No	No			Single	Single		As a man who is attracted to women	Multiple		Inconsistently	Bottom	Alcohol		No		No			No		No								Facebook		Greater than 3 months	Private
223	F			18 - 24	Kenya	Ruaka	Christian		Atleast Secondary education				Unemployed	Less 6,000	No		No	No	Heterosexual		Single	Single	Woman	As a man who is attracted to women	Multiple	Yes	Consistently	Both/versatile	Alcohol		No		Yes	KY Jelly		No		No						No		Whatsapp		Every 3 months	Private
224	J			18 - 24	Kenya		Christian		Tertiary	No		No	Unemployed	6,000 +	Yes		Yes	No	Homosexual		Single	Single	Man	As a man who is attracted to men	Multiple	Yes	Consistently	Both/versatile	Alcohol		Yes	Consistently	Yes	KY Jelly		Yes		No	Ever in life & Knows status -ve			Ever in life & Knows status -ve		Yes		Whatsapp		Every 3 months	Private
225	F	J	Kisii	18 - 24	Kenya				Tertiary	No		No			Yes	10 Years	No		Bisexual		Single	Single		Attracted to both sexes	Multiple	Yes	Inconsistently	Top	Alcohol		Yes	Inconsistently	Yes	KY Jelly		No		No	In the last 6 months & Knows status -ve					No		Facebook		Every 3 months	Public
226	R	P	Embakasi	18 - 24	Kenya	Githurai 45	Non- christian		Tertiary	No		No			Yes	2 Years	No	Yes	Bisexual		Single	Single		As a man who is attracted to men	One	Yes	Inconsistently	Bottom	Alcohol		Yes	Inconsistently	Yes	None water based		No		No	Ever in life & Knows status -ve	Ever in life & Knows status -ve	Ever in life & Knows status -ve	Ever in life & Knows status -ve	Ever in life & Knows status -ve	Yes		Facebook		Every 3 months	Private
227	S	E	Kiambu	18 - 24	Kenya	Nairobi	Christian		Tertiary	No		No			No		No	No	Other		Single	Single		As a man who is attracted to women	Multiple	Yes	Consistently	Both/versatile	Alcohol		No	Inconsistently	No			No		No						No		Facebook and whatsup		Greater than 3 months
228	K	N	Nairobi	18 - 24	Kenya	Kiambu	Christian		Atleast Secondary education		No	No			No		No	Yes	Bisexual		Single	Single		Attracted to both sexes	Multiple	Yes	Inconsistently	Both/versatile	Alcohol		Yes	Consistently	Yes	KY Jelly		No		No						Yes		Facebook, Whatsapp & Instagram		Every 3 months	Public
229				25 +	Kenya	Githurai	Christian		Atleast Secondary education	No		No	Unemployed		Yes	10 Years	No	No	Homosexual		Single	Single		As a man who is attracted to men	Multiple	Yes	Consistently	Both/versatile				Consistently	Yes	KY Jelly		No		No								Whatsapp		Every 3 months	Private
230	F	Y		25 +			Non- christian		Atleast Secondary education	No		No	Unemployed																																			Every 3 months
231	J	M	Nakuru	18 - 24	Kenya	Nairobi	Christian		Tertiary	No		No					No		Homosexual		Single	Single		Attracted to both sexes	Multiple	Yes	Inconsistently	Top	Alcohol		Yes	Inconsistently	Yes			Yes		No	Ever in life & Knows status -ve	Ever in life & Knows status -ve	Ever in life & Knows status -ve	Ever in life & Knows status -ve	Ever in life & Knows status -ve	No		Facebook		Every 3 months	Private
232	D	E	Mombasa		Kenya		Christian		Atleast Secondary education	No		No									Single	Single			Multiple	Yes	Inconsistently		Alcohol		No							No	In the last 6 months & Knows status -ve							Instagram		Every 3 months	Private
233	B	E	Kamwangi	18 - 24	Kenya	Thika	Christian		Tertiary	No		Yes	Unemployed	Less 6,000	Yes		Yes	No	Homosexual		Single	Single		As a man who is attracted to men	Multiple	Yes	Consistently	Both/versatile	Alcohol		No	Consistently	Yes	KY Jelly		No		No	In the last 6 months & Knows status -ve	In the last 6 months & Knows status -ve	In the last 6 months & Knows status -ve		In the last 6 months & Knows status -ve	Yes	PrEP	Facebook		Every 3 months	Public
234	M	J		18 - 24	Kenya	Ruiru	Non- christian		Tertiary	Yes		No			Yes	3 Years	No	No	Homosexual		Single	Single		As a man who is attracted to men	One	Yes	Inconsistently	Bottom	Hard drugs	Bhang	Yes	Inconsistently	No	None water based		No		Yes	In the last 6 months & Knows status -ve	Ever in life & Knows status -ve	Ever in life & Knows status -ve	In the last 6 months & Knows status -ve	In the last 6 months & Knows status -ve	Yes		Grinder		Every 3 months	Private
235	W	M	Gatundu	18 - 24	Kenya	Ruiru	Christian		Tertiary	Yes	Masoko	No			Yes	4 Years	No	No	Homosexual		Single	Single		As a man who is attracted to men	One	Yes	Consistently	Bottom	Hard drugs	Cock/Bhang	Yes	Inconsistently	Yes	None water based	Cooking oil	No		Yes	In the last 6 months & Knows status -ve					Yes	MPEG	Instagram		Greater than 3 months	Private
236	A	N	Embu	18 - 24	Kenya	Nairobi	Christian		Tertiary	No		No			Yes	2 Years	No	No	Bisexual		Single	Single		Attracted to both sexes	Multiple	No		Both/versatile	Alcohol		Yes	Inconsistently	Yes	None water based		No		No	In the last 6 months & Knows status -ve	In the last 6 months & Knows status -ve				No		Whatsapp		Every 3 months	Private
237	M	F	Nakuru	18 - 24	Kenya		Christian		Tertiary	Yes		Yes	Unemployed		Yes		No	Yes	Bisexual		Single	Single		As a man who is attracted to men	One	Yes	Inconsistently	Both/versatile	Alcohol		Yes	Consistently	Yes	None water based		Yes		Yes	In the last 6 months & Knows status +ve					Yes		Facebook		Greater than 3 months	Private
238	S	A	Githurai	18 - 24	Kenya	Githurai	Christian		Tertiary	No		No			Yes		No		Homosexual		Single	Single		As a man who is attracted to men	One	Yes	Consistently	Top	Alcohol		No	Consistently	Yes	None water based		No								No		Gay.com		Every 3 months	Private
239	H	F	Githurai	18 - 24	None Kenyan	Githurai 45	Non- christian		Atleast Secondary education	No		No			Yes	2 Years	No	No	Homosexual		Married	Married	Man	As a man who is attracted to men	Multiple	Yes	Inconsistently	Top	Alcohol		Yes	Inconsistently	Yes	None water based		No		No	In the last 6 months & Knows status -ve	In the last 6 months & Knows status -ve	In the last 6 months & Knows status -ve	In the last 6 months & Knows status -ve	In the last 6 months & Knows status -ve	No		Facebook and Instagram		Every 3 months	Public
240	S	E	Githurai	18 - 24	Kenya	Githurai 45	Christian		Atleast Secondary education	Yes		Yes	Unemployed	Less 6,000	Yes	1 Year	Yes	No	Homosexual		Single	Single		As a man who is attracted to men	Multiple	Yes	Consistently	Top	Hard drugs		Yes	Consistently	Yes	None water based		No		No	In the last 6 months & Knows status -ve	In the last 6 months & Knows status -ve	In the last 6 months & Knows status -ve	In the last 6 months & Knows status -ve	In the last 6 months & Knows status -ve	Yes	Facebook	Gay.com		Greater than 3 months	Private
241	J	M	Nairobi	18 - 24	Kenya	Mwiki	Non- christian		Tertiary	No			Unemployed	Less 6,000	Yes	3 Years	Yes	No	Other		Single	Single		Attracted to both sexes	Multiple	Yes	Inconsistently	Both/versatile			No		No			No		No	In the last 6 months & Knows status -ve					No		Facebook and whatsup		Greater than 3 months
242	M	S	Nairobi	18 - 24		Githurai	Non- christian		Atleast Secondary education	No		No																																Yes	MPEG	Facebook		Every 3 months	Public
243	N	J			Kenya		Christian												Bisexual		Single	Single			Multiple	Yes	Inconsistently	Both/versatile			No	Consistently	Yes															Every 3 months
244					Kenya		Christian		Tertiary	No		Yes	Unemployed	Less 6,000	Yes		No		Homosexual		Single	Single		As a man who is attracted to men	One	Yes	Consistently	Both/versatile			No	Consistently	Yes	KY Jelly		No		No	In the last 6 months & Knows status -ve	In the last 6 months & Knows status -ve	In the last 6 months & Knows status -ve	Ever in life & Knows status -ve	In the last 6 months & Knows status -ve	No		Facebook		Every 3 months	Public
245	K	G	Ruiru	18 - 24	Kenya		Christian		Tertiary	No		No			Yes		No	No	Bisexual		Single	Single		Unsure	Multiple	Yes	Consistently	Bottom	Alcohol		No	Consistently	Yes	KY Jelly		No		No	In the last 6 months & Knows status -ve	Ever in life & Knows status -ve		Ever in life & Knows status -ve		No		Whats-up and grinder		Every 3 months	Private
246	C	M			Kenya		Christian		Tertiary	No		Yes		6,000 +	Yes		No	No	Homosexual		Single	Single	Man	As a man who is attracted to men	Multiple	Yes	Inconsistently	Both/versatile	Alcohol		Yes	Consistently	Yes	KY Jelly		No		No	In the last 6 months & Knows status -ve					No		Facebook, whatsup, instagram, grinder and badoo		Greater than 3 months	Private
247	D	M		18 - 24	Kenya	Ruiru	Christian		Tertiary	No		No					No	No	Bisexual		Single	Single		Unsure	Multiple	Yes	Inconsistently		Alcohol		Yes		Yes	None water based		No		Yes						No		Facebook, Whatsapp, Instagram, Grinder & Planet Romeo		Greater than 3 months	Private
248	J	H	Ruiru	18 - 24	Kenya	Ruiru	Christian		Atleast Secondary education	Yes			Unemployed	Less 6,000	Yes		No	No	Homosexual		Single	Single		As a man who is attracted to men	Multiple	Yes	Inconsistently	Bottom	Alcohol		Yes	Inconsistently	Yes	KY Jelly		Yes	Depression	No	In the last 6 months & Knows status -ve			In the last 6 months & Knows status -ve		Yes		Facebook, Whatsapp & Instagram		Every 3 months	Private
249	S	S	Kiambu	25 +	Kenya	Ruiru	Christian		Tertiary	No		No			No		No	No			Single	Single		Unsure	Multiple	No					No							No	In the last 6 months & Knows status -ve			In the last 6 months & Knows status -ve	In the last 6 months & Knows status -ve	No		Facebook, whatsup and Dating buzz		Every 3 months	Private
250	S	J	Nyeri	18 - 24	Kenya		Christian		Tertiary	No		No			Yes	1 Year	No	No	Bisexual		Single	Single		Attracted to both sexes	Multiple	Yes	Consistently	Top	Alcohol		No	Consistently	Yes	KY Jelly		No		Yes	In the last 6 months & Knows status -ve	Ever in life & Knows status -ve				No		Whatsapp		Every 3 months	Private
251	N	W		18 - 24	Kenya	Thika	Non- christian		Tertiary	No		No									Single	Single				Yes	Inconsistently		Alcohol		Yes	Inconsistently	Yes															Every 3 months
252	N	S	Nakuru	18 - 24	Kenya	Ruaka	Christian		Tertiary	No		No	Unemployed	Less 6,000	Yes		Yes	No	Homosexual		Single	Single		As a man who is attracted to men	Multiple	No		Both/versatile	Alcohol		No	Inconsistently	Yes	None water based		No		No	Ever in life & Knows status -ve					No		Whatsapp		Every 3 months	Private
253	M	M		18 - 24	Kenya	Nairobi	Non- christian		Tertiary	No		No		Less 6,000	Yes	6 Years	No	No	Homosexual		Single	Single		As a man who is attracted to men	Multiple	Yes	Consistently	Top	Alcohol		Yes	Inconsistently	Yes	None water based		No		Yes	In the last 6 months & Knows status -ve	Ever in life & Knows status -ve	Ever in life & Knows status -ve	Ever in life & Knows status -ve	Ever in life & Knows status -ve	Yes	MPEG	Instagram		Every 3 months	Public
254	J		Thika	25 +	Kenya	Mangui	Christian		Tertiary	No		Yes	Employed	6,000 +	Yes	1 Year	No	No	Homosexual		Single	Single		Attracted to both sexes	Multiple	Yes	Inconsistently	Both/versatile			No	Inconsistently	Yes	KY Jelly		No		No	In the last 6 months & Knows status -ve					Yes		Facebook		Greater than 3 months	Private
255			Kiambu	18 - 24	Kenya	Thika	Non- christian		Tertiary	Yes		No			Yes	3 Years	No	No	Homosexual		Single	Single		As a man who is attracted to men	Multiple	Yes	Consistently	Both/versatile	Alcohol		No	Consistently	Yes	None water based		No		No	Ever in life & Knows status -ve					No		Facebook		Greater than 3 months	Private
256	N	N			Kenya										Yes		No	No	Homosexual		Single	Single		As a man who is attracted to men	Multiple	Yes	Inconsistently	Bottom			Yes			None water based		No		No								Facebook		Every 3 months	Private
257	M	M	Thika	18 - 24	Kenya	Juja	Christian		Tertiary	No		No			Yes	2 Years	No	No	Bisexual		Single	Single		Attracted to both sexes	Multiple	Yes	Inconsistently	Bottom	Alcohol		Yes	Inconsistently	Yes	KY Jelly		No		Yes	In the last 6 months & Knows status -ve		In the last 6 months & Knows status -ve	In the last 6 months & Knows status -ve	In the last 6 months & Knows status -ve	No		Facebook, grinder and badoo		Every 3 months	Private
258	P	N	Thika	25 +	None Kenyan	Thika	Christian		Tertiary	No		Yes	Employed	6,000 +	No		No	No	Bisexual		Married	Married	Woman	Attracted to both sexes	Multiple	Yes	Inconsistently	Top	Alcohol		Yes	Inconsistently	Yes	None water based		No		No	Ever in life & Knows status -ve	Ever in life & Knows status -ve				No		Facebook, whatsup and badoo		Greater than 3 months	Private
259	A	W	Kiambu	18 - 24	Kenya	Thika	Christian		Tertiary				Unemployed	6,000 +	Yes	6 Years	No	No	Homosexual		Single	Single		As a man who is attracted to men	Multiple	Yes	Consistently	Both/versatile			No	Consistently	Yes	KY Jelly		No		No	In the last 6 months & Knows status -ve	In the last 6 months & Knows status -ve		In the last 6 months & Knows status -ve	In the last 6 months & Knows status -ve	Yes		Whatsapp, Instagram, Grinder and Badoo		Every 3 months	Private
260	S	F	Thika	18 - 24	Kenya	Thika	Christian		Tertiary	No		No			No		No	No	Bisexual		Single	Single		Attracted to both sexes		Yes	Consistently	Both/versatile			Yes	Consistently	Yes	KY Jelly		No		No	Ever in life & Knows status -ve	Ever in life & Knows status -ve		Ever in life & Knows status -ve		Yes	LVCT	Facebook, Whatsapp & Instagram		Every 3 months	Private
261	S	L	Gatundu	18 - 24	Kenya	Thika	Non- christian		Tertiary			No			Yes	4 Years	No	No	Homosexual		Single	Single		As a man who is attracted to men	Multiple	Yes	Consistently	Top	Alcohol		Yes	Inconsistently	Yes	KY Jelly		No		No	In the last 6 months & Knows status -ve			In the last 6 months & Knows status -ve	In the last 6 months & Knows status -ve	Yes	PrEP	Facebook, whatsup and Grinder		Every 3 months	Private
262	Y	Z	Miritini	25 +	Kenya	Githurai	Non- christian		Atleast Secondary education	No		Yes	Employed	6,000 +	Yes	6 Years	No	No	Homosexual		Single	Single		As a man who is attracted to men	Multiple		Inconsistently	Top					Yes	KY Jelly		No		Yes						Yes		Facebook		Every 3 months	Private
263	J	C	Nairobi	18 - 24	Kenya	Githurai	Christian		Atleast Secondary education	No		No		Less 6,000	No		No	No	Other		Single	Single		As a man who is attracted to women	Multiple	No	Inconsistently	Both/versatile	Alcohol	Bottles	No	Inconsistently	No			No		No	In the last 6 months & Knows status -ve					No		Facebook		Every 3 months	Public
264		N	Kiambu	18 - 24	Kenya	Pipeline	Non- christian		Tertiary	No		Yes	Unemployed	6,000 +	Yes	3 Years	No	No	Homosexual		Single	Single		As a man who is attracted to men	One	Yes	Consistently	Both/versatile			Yes	Consistently	Yes	KY Jelly		No		Yes						Yes	PrEP	Facebook, Whatsapp, Instagram & Grinder		Every 3 months	Public
265	Y			25 +	None Kenyan	Githurai	Non- christian		Tertiary	No		Yes	Unemployed	6,000 +	Yes		No	No	Bisexual		Married	Married	Both Man and woman	Attracted to both sexes	Multiple	Yes	Inconsistently	Both/versatile	Alcohol		Yes	Inconsistently	Yes	KY Jelly		No		No	In the last 6 months & Knows status -ve					No		Facebook		Every 3 months	Private
266			Nairobi	18 - 24	None Kenyan	Githurai	Non- christian		Tertiary	No		No	Unemployed		No		No		Bisexual		Married	Married	Both Man and woman		One	Yes	Inconsistently	Top	Alcohol	Alcohol	No			KY Jelly		No		No	In the last 6 months & Knows status -ve	In the last 6 months & Knows status -ve	In the last 6 months & Knows status -ve	In the last 6 months & Knows status -ve	In the last 6 months & Knows status -ve	Yes		Whatsapp		Every 3 months	Private
267	D		Nairobi	25 +	Kenya	Githurai	Non- christian		Tertiary			Yes	Unemployed	6,000 +	Yes		No		Homosexual		Single	Single		As a man who is attracted to men	Multiple	Yes	Consistently	Both/versatile			No	Consistently	Yes	KY Jelly				Yes	Ever in life & Knows status -ve							Facebook, Whatsup and Instagram,		Every 3 months
268	C	L			Kenya		Non- christian		Atleast Secondary education	Yes		No	Unemployed	Less 6,000	Yes		No	No	Bisexual		Single	Single		As a man who is attracted to men	Multiple	Yes	Inconsistently	Both/versatile	alcohol and hard drugs	Mandrax	Yes	Inconsistently	No	None water based		Yes		No	In the last 6 months & Knows status -ve	In the last 6 months & Knows status -ve				No		Facebook		Greater than 3 months	Private
269	D	A	Nairobi	18 - 24	Kenya	Githurai	Christian		Atleast Secondary education	No		Yes	Unemployed	Less 6,000	No		No	Yes	Homosexual		Single	Single		As a man who is attracted to women	Multiple	Yes	Consistently	Both/versatile	Hard drugs	Weed	No	Consistently	Yes	KY Jelly		No		No						No		Facebook		Greater than 3 months	Public
270	F	C	Nairobi	18 - 24	Kenya	Githurai Kmbo	Christian		Atleast Secondary education	No		No		Less 6,000	Yes	2 years	Yes	Yes	Homosexual		Single	Single		As a man who is attracted to men	One	Yes	Consistently	Bottom			No	Consistently	Yes	None water based		No		No	In the last 6 months & Knows status -ve	In the last 6 months & Knows status -ve	In the last 6 months & Knows status -ve	In the last 6 months & Knows status -ve	In the last 6 months & Knows status -ve	No		Sex trader		Greater than 3 months	Private
271	C	M	Nairobi	18 - 24	Kenya	Githurai	Christian		Atleast Secondary education	No		No	Unemployed		Yes	3 Year	Yes		Bisexual		Single	Single		As a man who is attracted to men	Multiple	Yes	Consistently	Bottom	Alcohol		No	Consistently	Yes	KY Jelly		No		No	In the last 6 months & Knows status -ve	In the last 6 months & Knows status -ve	In the last 6 months & Knows status -ve	In the last 6 months & Knows status -ve	In the last 6 months & Knows status -ve	No		Whatsapp		Every 3 months	Public
272	C	I	Nairobi	18 - 24	Kenya	Githurai	Non- christian		Tertiary	No		No			Yes	3 Years	Yes	No	Homosexual		Single	Single		As a man who is attracted to men	One	Yes	Consistently	Bottom			No		Yes	KY Jelly		No		No	In the last 6 months & Knows status -ve	In the last 6 months & Knows status -ve	In the last 6 months & Knows status -ve	In the last 6 months & Knows status -ve	In the last 6 months & Knows status -ve	No		Facebook		Every 3 months	Public
273	A	M	Nairobi	25 +	Kenya	Zimmerman	Christian		Atleast Secondary education	No		No		6,000 +	Yes	6 Years	No	No	Bisexual		Single	Single	Man	Attracted to both sexes	Multiple	Yes	Consistently	Both/versatile	Alcohol		No	Consistently	Yes	KY Jelly		No		No								Facebook		Every 3 months	Public
274	L	G	Baringo	18 - 24	Kenya	Kasarani	Non- christian		Tertiary	No		No			Yes	6 Years	No	No	Homosexual		Single	Single		As a man who is attracted to men	Multiple	Yes	Consistently	Top		N/A	No	Consistently	Yes	KY Jelly		No		No	In the last 6 months & Knows status -ve	Ever in life & Knows status -ve	Ever in life & Knows status -ve	Ever in life & Knows status -ve	Ever in life & Knows status -ve	No		Facebook and whatsup		Every 3 months	Private
275	W	R	Thika	18 - 24	None Kenyan	Thika	Non- christian		Atleast Secondary education	Yes		No	Unemployed		Yes	12 Years	Yes	Yes	Homosexual		Married	Married	Man	As a man who is attracted to men	Multiple	Yes	Inconsistently	Bottom	Alcohol		Yes	Consistently	Yes	KY Jelly		No		No	In the last 6 months & Knows status +ve	In the last 6 months & Knows status -ve		In the last 6 months & Knows status -ve		Yes	Test	Facebook, whatsup, instagram, gay.com and sex trader		Every 3 months	Public
275	P	J	Kakamega	25 +	Kenya	Kawangware	Christian		Atleast Secondary education			Yes		6,000 +	No						Single	Single							Alcohol	Jemson																		Every 3 months
276	G	R	Nairobi	18 - 24	None Kenyan	Githurai	Christian		Atleast Secondary education	No	No how to handle the situation	No	Unemployed	Less 6,000	Yes	4 Years	Yes	Yes	Homosexual		Widower	Married		As a man who is attracted to men	Multiple	Yes	Consistently	Top	Alcohol		Yes	Consistently	Yes	KY Jelly		No	No	No	In the last 6 months & Knows status +ve	In the last 6 months & Knows status +ve	In the last 6 months & Knows status +ve	In the last 6 months & Knows status +ve	In the last 6 months & Knows status +ve	Yes	Ruiru	Whatsapp		Every 3 months	Private
277	C	S	Kirinyaga	25 +	None Kenyan	Nairobi	Christian		Tertiary	No			Unemployed		Yes	10 Years	Yes		Bisexual		Married	Married		As a man who is attracted to men	One	No		Top	Alcohol		Yes	Inconsistently	No	None water based		No		No	In the last 6 months & Knows status -ve			In the last 6 months & Knows status -ve		No		Facebook		Greater than 3 months	Public
278	S	R	Kiambu	18 - 24	Kenya	Githurai	Christian		Tertiary	No		No		Less 6,000	No		No	Yes	Bisexual		Single	Single		Unsure	Multiple	Yes	Inconsistently	Both/versatile	Alcohol		Yes	Inconsistently	Yes	KY Jelly		No		No	In the last 6 months & Knows status -ve	Ever in life & Knows status -ve	Ever in life & Knows status -ve	Ever in life & Knows status -ve	Ever in life & Knows status -ve	No		Facebook		Every 3 months	Public
279	J	D					Non- christian		Atleast Secondary education	No		No													Multiple	Yes		Top			No	Consistently	Yes	None water based										Yes		Facebook		Greater than 3 months	Public
280	S	J	Bahati	25 +	Kenya	Githurai	Non- christian		Atleast Secondary education	No		Yes			Yes		No	Yes	Homosexual		Single	Single		As a man who is attracted to men	Multiple	Yes	Inconsistently	Both/versatile	Alcohol		No	Inconsistently	Yes	KY Jelly		No		No	In the last 6 months & Knows status -ve	In the last 6 months & Knows status -ve	In the last 6 months & Knows status -ve	In the last 6 months & Knows status -ve	In the last 6 months & Knows status -ve	No		Facebook		Greater than 3 months	Private
289	K	D	Khwisero	25 +	None Kenyan	Githurai	Non- christian		Atleast Secondary education	No		Yes	Employed	6,000 +	Yes	4 Years	No	No	Bisexual		Married	Married	Woman	Attracted to both sexes	One	Yes	Inconsistently	Top	Alcohol	Beer	Yes	Inconsistently	Yes	None water based		No		Yes	Ever in life & Knows status -ve	Ever in life & Knows status -ve	Ever in life & Knows status -ve	Ever in life & Knows status -ve	Ever in life & Knows status -ve	No		Facebook		Every 3 months
290	B		Kiambu	18 - 24	Kenya	Babadogo	Non- christian		Tertiary	No		No		Less 6,000	Yes	3 Years		No	Homosexual		Single	Single		Attracted to both sexes	Multiple	Yes	Inconsistently	Both/versatile	Alcohol	Beer	No	Inconsistently	No			No		Yes	Ever in life & Knows status -ve					No		Facebook and whatsup		Greater than 3 months	Private
291	A	R	kakamega	18 - 24	Kenya	Umoja	Christian		Tertiary	No		No		6,000 +	No		No	No	Bisexual		Single	Single		Attracted to both sexes	Multiple	Yes	Consistently	Top			No		Yes	None water based		No								Yes		Facebook		Greater than 3 months	Public
292	E	A	Siaya	18 - 24	Kenya	Muthiga	Christian		Tertiary	Yes	Helped me accept who I'm and how to relate with others	No			Yes	2 Years	Yes		Bisexual		Single	Single		Attracted to both sexes	One	No		Top	Alcohol		No	Inconsistently	Yes	KY Jelly		No		No	In the last 6 months & Knows status -ve	In the last 6 months & Knows status -ve				Yes		Facebook, Whatsapp, Instagram & Grinder		Every 3 months	Private
293	B	C	Pumwani	18 - 24	Kenya	Dandora	Non- christian		Atleast Secondary education	No			Unemployed		Yes	6 Years	Yes	No	Homosexual		Single	Single		As a man who is attracted to men	Multiple	Yes	Consistently	Bottom				Consistently	Yes	KY Jelly		No		No	Ever in life & Knows status -ve					Yes		Facebook, Whatsapp, Instagram, Grinder, Gay.com, Badoo, Planet Romeo and Dating Buzz		Every 3 months	Public
294	F	G	Kiambu	25 +	None Kenyan	Nairobi	Christian		Tertiary	No		Yes	Employed	6,000 +	Yes	14 Years	No	No	Homosexual		Divorced/Separated	Married	Woman	As a man who is attracted to men	Multiple	Yes	Consistently	Top	Not applicable		No		Yes	None water based		No		No	Ever in life & Knows status -ve	Ever in life & Knows status -ve	Ever in life & Knows status -ve	Ever in life & Knows status -ve	Ever in life & Knows status -ve	No		Facebook		Greater than 3 months	Public
295	P	M	Githurai	18 - 24	None Kenyan	Githurai Kimbo	Non- christian		Atleast Secondary education	No		Yes	Unemployed	6,000 +	Yes		No		Other		Divorced/Separated	Married	Man	As a man who is attracted to men	Multiple	Yes	Consistently	Bottom	Alcohol		Yes	Inconsistently	Yes	KY Jelly		No		No	In the last 6 months & Knows status -ve	In the last 6 months & Knows status -ve	In the last 6 months & Knows status -ve	In the last 6 months & Knows status -ve	In the last 6 months & Knows status -ve	No		Facebook, whatsup, instagram and gay.com		Every 3 months	Private
296					Kenya	Nairobi	Christian		Atleast Secondary education	No		No	Unemployed		Yes	3 Years	No	No	Homosexual		Single	Single		Attracted to both sexes	Multiple	Yes	Consistently	Bottom	Alcohol	Beer	No		Yes	KY Jelly		No		No	In the last 6 months & Knows status -ve					Yes		Facebook and whatsup		Every 3 months	Public
297		R	Ukinda	25 +	Kenya		Non- christian		Tertiary	No		Yes	Unemployed	Less 6,000	Yes	10 Years	Yes	Yes	Homosexual		Single	Single	Man	As a man who is attracted to men	Multiple	Yes	Consistently	Both/versatile	Hard drugs		No	Inconsistently	Yes	KY Jelly		No		No						Yes		Facebook and Instagram		Every 3 months	Private
298	D	R	Githurai	18 - 24	Kenya	Githurai	Christian		Atleast Secondary education	No		No			No	12 Years	Yes	No	Bisexual		Single	Single		As a man who is attracted to men	Multiple	Yes	Consistently	Bottom		No	No	Inconsistently	Yes	KY Jelly		No		No	In the last 6 months & Knows status -ve	In the last 6 months & Knows status -ve	In the last 6 months & Knows status -ve	In the last 6 months & Knows status -ve	In the last 6 months & Knows status -ve	No		Facebook		Every 3 months	Public
299	B	M	Starehe	25 +	Kenya	Githurai	Christian		Tertiary	No		No		6,000 +	Yes	4 Years	No	Yes	Bisexual		Single	Single		Attracted to both sexes	Multiple	Yes	Inconsistently	Top			No	Inconsistently	Yes	KY Jelly		No		No	In the last 6 months & Knows status -ve					No		Facebook		Every 3 months	Private
300	B	N	Kiambu	25 +	Kenya	Kiambu	Christian		Tertiary	No		Yes	Unemployed	6,000 +	Yes		No	No	Homosexual	N/A	Single	Single		As a man who is attracted to men	Multiple	Yes	Inconsistently	Top	Alcohol		Yes	Consistently	Yes	KY Jelly		No		Yes	Ever in life & Knows status +ve	Ever in life & Knows status -ve	Ever in life & Knows status -ve	Ever in life & Knows status -ve	Ever in life & Knows status -ve	Yes	LVCT	Facebook,whatsup,Grinder,Gay.com and planet Romeo		Every 3 months	Private
301	E	R	Kisii	18 - 24	Kenya	Kahawa West	Christian		Tertiary	No		Yes	Employed	6,000 +	Yes	8 Years	Yes	No	Homosexual		Single	Single		As a man who is attracted to men	Multiple	Yes	Inconsistently	Top			Yes	Inconsistently	Yes	KY Jelly		No		Yes	In the last 6 months & Knows status -ve					Yes	LVCT Health	Facebook and Grinder		Every 3 months	Private
302	R	P	Kisumu	18 - 24	Kenya	Kasarani	Non- christian		Tertiary	No		No			Yes	2 Years	No	No	Homosexual		Single	Single		As a man who is attracted to men	Multiple	Yes	Inconsistently	Bottom	Alcohol		Yes	Inconsistently	Yes	KY Jelly		No		No	In the last 6 months & Knows status -ve			In the last 6 months & Knows status -ve		No		Whatsapp		Greater than 3 months	Private
303		N	Kiambu		None Kenyan	Kiambu	Non- christian		Atleast Secondary education				Unemployed	Less 6,000	Yes		Yes	Yes	Homosexual		Married	Married	Man	As a man who is attracted to men	Multiple	Yes	Inconsistently	Both/versatile	Alcohol		Yes	Inconsistently	No	KY Jelly		No		No						No		Facebook, Instagram, Gay.com and Dating Buzz		Every 3 months	Private
304	C	E	Gatanga	25 +	Kenya	Thika	Christian		Tertiary	No		Yes		6,000 +	Yes	Since birth	No	No	Homosexual		Single	Single		As a man who is attracted to men	Multiple	Yes	Consistently	Both/versatile	Alcohol		Yes	Consistently	Yes	KY Jelly		No		No	In the last 6 months & Knows status -ve					No		Facebook, whatsup, instagram, grinder and badoo		Every 3 months	Private
305	V	I	Kimbo	18 - 24	Kenya	Kiambu	Christian		Atleast Secondary education	No		No	Unemployed		Yes	10 Years	Yes	No	Homosexual		Single	Single		As a man who is attracted to men	Multiple	Yes	Consistently	Bottom			No	Inconsistently	Yes	KY Jelly		No		No	In the last 6 months & Knows status -ve	In the last 6 months & Knows status -ve	In the last 6 months & Knows status -ve	In the last 6 months & Knows status -ve	In the last 6 months & Knows status -ve	No		Facebook		Every 3 months	Public
306	D	R		18 - 24	Kenya	Nairobi	Christian		Atleast Secondary education	No		Yes	Unemployed	Less 6,000	Yes	2 Years	Yes	No	Homosexual	Yes	Single	Single		Attracted to both sexes	Multiple	Yes	Consistently	Bottom	Hard drugs	Miraa	Yes	Inconsistently	No			No		Yes						No		Whatsapp		Every 3 months
307	M	E	Mtwapa	18 - 24	Kenya	Nairobi	Non- christian		Tertiary	No		No					No	No	Bisexual		Single	Single		Attracted to both sexes		Yes	Consistently				No		No			No		No						No		Whatsapp & Instagram		Greater than 3 months	Public
308	A	E		18 - 24	Kenya	Githurai	Christian		Atleast Secondary education	No	Kept it secret	No		6,000 +	Yes	3 Year	Yes	No	Homosexual		Single	Single		As a man who is attracted to men	Multiple	Yes	Inconsistently	Both/versatile	Alcohol		Yes	Inconsistently	Yes	KY Jelly		No		No	In the last 6 months & Knows status -ve					Yes	PrEP	Facebook		Every 3 months	Private
309	N	A	Githurai	18 - 24	Kenya	Githurai	Christian		Atleast Secondary education	No		No	Unemployed		Yes		Yes		Homosexual		Single	Single		As a man who is attracted to men	Multiple	Yes	Inconsistently	Top	Alcohol		Yes	Inconsistently	Yes	None water based		No		No	In the last 6 months & Knows status -ve	Ever in life & Knows status -ve		Ever in life & Knows status -ve	Ever in life & Knows status -ve	Yes	Use condoms	Facebook, Whatsapp & Instagram		Every 3 months	Public
310	T	Z	Nairobi	25 +	None Kenyan	Kasarani	Non- christian		Tertiary			No			Yes	2 Years	No	No	Bisexual		Divorced/Separated	Married		Attracted to both sexes	Multiple	No		Top	Alcohol		Yes	Inconsistently	No	KY Jelly		No		Yes	In the last 6 months & Knows status -ve	In the last 6 months & Knows status -ve	Ever in life & Knows status -ve	Ever in life & Knows status -ve		No		Facebook		Greater than 3 months	Private
311	R	W	Nairobi	18 - 24	Kenya	Githurai	Christian		Tertiary	No		Yes	Unemployed	6,000 +	Yes	6 Years	Yes	No	Bisexual		Single	Single		Attracted to both sexes	Multiple	Yes	Inconsistently	Both/versatile	Alcohol		Yes	Inconsistently	Yes	KY Jelly		No		No	In the last 6 months & Knows status -ve					Yes	MPEG	Facebook,Whatsup and Grinder		Greater than 3 months	Private
312	D	M	Nairobi	18 - 24	Kenya	Githurai	Non- christian		Atleast Secondary education	No					Yes	4 Years	Yes	No	Homosexual		Single	Single		As a man who is attracted to men	Multiple	No		Bottom			No		Yes	KY Jelly		No		No	In the last 6 months & Knows status -ve					No		Facebook		Greater than 3 months	Public
313	A	A	Kirinyaga	25 +	None Kenyan	Kiambu	Non- christian		Atleast Secondary education	No			Unemployed	6,000 +	Yes		Yes	No	Bisexual		Married	Married		Attracted to both sexes	Multiple	Yes	Consistently	Both/versatile					Yes	KY Jelly		No		Yes	Ever in life & Knows status -ve					Yes	SWOP	Grinder		Greater than 3 months
314	C	h	Mathare	18 - 24	Kenya	Huruma	Christian		Atleast Secondary education	Yes		No	Employed	Less 6,000	Yes	4 Years	Yes		Homosexual		Single	Single		As a man who is attracted to men	Multiple	Yes	Inconsistently	Top	Alcohol		Yes	Inconsistently	Yes	None water based		No		Yes	In the last 6 months & Knows status -ve					No		Facebook		Every 3 months	Private
315	L	H	Pumwani	18 - 24	Kenya	Githurai	Christian		Atleast Secondary education	No		No			Yes	3 Years	Yes	No	Homosexual		Single	Single		As a man who is attracted to men	Multiple	Yes	Consistently	Top	Alcohol		Yes	Consistently	Yes			No		No	In the last 6 months & Knows status -ve	Ever in life & Knows status -ve	Ever in life & Knows status -ve	In the last 6 months & Knows status -ve	In the last 6 months & Knows status -ve	Yes	HIV	Whatsapp		Every 3 months	Private
316	S	N	Nyeri	25 +	Kenya	Mwiki	Christian		Atleast Secondary education	No		No	Unemployed	6,000 +	Yes	6 Years	Yes	Yes	Homosexual		Single	Single	Man	As a man who is attracted to men	Multiple	Yes	Consistently	Top		No	No	Inconsistently	Yes	None water based	No	No		No						Yes	Treat our body	Whatsapp		Every 3 months	Private
317			Nyeri		None Kenyan	Githurai	Non- christian		Atleast Secondary education	No			Employed	6,000 +	Yes		Yes		Bisexual		Married	Married	Woman	As a man who is attracted to men	Multiple	Yes	Consistently	Top			No	Consistently	Yes	KY Jelly		No		Yes	In the last 6 months & Knows status -ve					No		Grinder		Every 3 months	Private
318	F	M		18 - 24	Kenya		Christian		Tertiary	No		Yes	Employed	6,000 +	Yes	2 Years	Yes	No	Bisexual		Single	Single		As a man who is attracted to men	Multiple	Yes	Inconsistently	Both/versatile	Alcohol		Yes	Inconsistently	Yes	KY Jelly		No		No	In the last 6 months & Knows status -ve			In the last 6 months & Knows status -ve		Yes	PrEP	Grinder		Every 3 months	Private
319	C	J	Kiambu	25 +	Kenya	Kiambu	Christian		Tertiary	No		Yes	Employed	6,000 +	Yes	2 Years	No	No	Homosexual		Single	Single		As a man who is attracted to men	One	Yes	Consistently	Bottom	Alcohol		Yes	Consistently	Yes	KY Jelly		No		Yes	In the last 6 months & Knows status -ve	In the last 6 months & Knows status -ve				No		Facebook, whatsup, instagram, grinder and Planet Romeo		Every 3 months	Private
320	J	J		25 +	Kenya	Kiambu	Christian		Tertiary	No		Yes	Employed	6,000 +	Yes		No	No	Homosexual		Single	Single		As a man who is attracted to men	One	Yes	Consistently	Top	Alcohol		Yes	Consistently	Yes	KY Jelly		No		Yes	In the last 6 months & Knows status -ve	In the last 6 months & Knows status -ve	In the last 6 months & Knows status -ve	In the last 6 months & Knows status -ve	In the last 6 months & Knows status -ve	No		Instagram		Every 3 months	Private
321	M	E	Nairobi	18 - 24	Kenya	Roysambu	Christian		Atleast Secondary education	No		No			Yes		No	No	Bisexual		Single	Single		Attracted to both sexes	One	Yes	Consistently	Both/versatile	Alcohol		Yes	Inconsistently	Yes	KY Jelly		No		No	In the last 6 months & Knows status -ve							Facebook, Whatsapp & Instagram		Every 3 months	Private
322	J	W		18 - 24	Kenya	Kikuyu	Christian		Atleast Secondary education	No		Yes	Unemployed		Yes	2 Years	No	No	Homosexual		Single	Single		As a man who is attracted to men	Multiple	Yes	Inconsistently	Both/versatile	Alcohol		Yes	Inconsistently	Yes	None water based		No			Ever in life & Knows status -ve					No		Facebook		Every 3 months	Public
323	M	R	Vihiga	25 +	Kenya		Non- christian		Atleast Secondary education				Employed	6,000 +	Yes	3 Years	No		Homosexual		Single	Single		As a man who is attracted to men	Multiple	Yes	Inconsistently	Top	Alcohol		Yes	Inconsistently	Yes	KY Jelly		No		Yes	In the last 6 months & Knows status -ve				In the last 6 months & Knows status -ve	No		Facebook		Every 3 months	Private
324	W	J	Bungoma	18 - 24	Kenya	Juja	Christian		Tertiary	No		No	Unemployed		Yes	2 Years	No	No	Bisexual		Single	Single		Attracted to both sexes	Multiple	Yes	Consistently	Bottom	Alcohol		Yes	Consistently	Yes	None water based		No		Yes	In the last 6 months & Knows status -ve					No		Facebook and whatsup		Every 3 months	Private
325			Kiambu		Kenya	Kiambu	Non- christian		Atleast Secondary education	No		No			Yes	2 Years	Yes	Yes	Homosexual		Single	Single		Attracted to both sexes	Multiple	Yes	Consistently	Both/versatile	Hard drugs		Yes	Consistently	Yes	None water based		Yes		Yes	In the last 6 months & Knows status -ve					Yes		Facebook		Every 3 months	Private
326			Kiambu		None Kenyan	Kiambu	Non- christian		Atleast Secondary education	Yes		Yes	Unemployed	6,000 +	No		No	Yes	Homosexual		Married	Married	Woman	As a man who is attracted to women	Multiple	Yes	Inconsistently	Both/versatile	Alcohol		Yes	Inconsistently	Yes	None water based		Yes		No	In the last 6 months & Knows status -ve					Yes		Facebook		Every 3 months	Private
327	J	E	Githurai	18 - 24	Kenya	Githurai	Non- christian		Atleast Secondary education	No		No			No		Yes	Yes	Bisexual		Single	Single		As a man who is attracted to men	Multiple	Yes	Consistently	Top	Alcohol		No	Inconsistently	Yes	KY Jelly		No		No						No		Facebook		Greater than 3 months	Public
328	J	W	Ikinu	25 +	None Kenyan	Kiambu	Christian		Atleast Secondary education	No		Yes	Employed	6,000 +	Yes	5 Year	Yes	No	Bisexual		Married	Married	Man	As a man who is attracted to men	One	Yes	Inconsistently	Top	Alcohol		No	Inconsistently	Yes	KY Jelly		No		Yes	In the last 6 months & Knows status -ve					No		Facebook, Whatsapp, Grinder and Planet Romeo		Every 3 months	Private
329							Christian		Atleast Secondary education	No		No			Yes	18 Years	No	Yes	Bisexual					As a man who is attracted to men	Multiple	Yes	Inconsistently	Both/versatile	Alcohol		Yes	Inconsistently	No						In the last 6 months & Knows status -ve					No		Facebook		Every 3 months	Private
330	J	F	Ruiru		None Kenyan		Christian		Atleast Secondary education	Yes		No	Unemployed	Less 6,000	Yes		No	No	Bisexual		Widower	Married	Woman	As a man who is attracted to women	Multiple	Yes	Inconsistently	Both/versatile	Alcohol		No	Inconsistently	No	None water based		Yes		Yes	In the last 6 months & Knows status +ve					Yes		Facebook		Every 3 months	Private
331	D	W			Kenya		Non- christian		Atleast Secondary education	No		No		Less 6,000	No	N/A	No	No	Heterosexual		Single	Single		As a man who is attracted to women	Multiple	Yes	Consistently									No		No	In the last 6 months & Knows status -ve	Ever in life & Knows status -ve	Ever in life & Knows status -ve	Ever in life & Knows status -ve	Ever in life & Knows status -ve	No		Facebook		Every 3 months	Public
332	B	M	Pumwani	18 - 24	Kenya	Dandora	Non- christian		Atleast Secondary education	No		No		Less 6,000	Yes	6 Years	Yes	No	Homosexual		Single	Single	Man	As a man who is attracted to men	Multiple	Yes	Consistently	Bottom			No	Consistently	Yes	None water based		No		No										Greater than 3 months
333	M	O	Ruaraka		Kenya		Christian		Atleast Secondary education	Yes		No			Yes		Yes	Yes	Homosexual		Single	Single		Attracted to both sexes	Multiple	Yes	Inconsistently	Both/versatile	Alcohol		No	Inconsistently	No			No		Yes	In the last 6 months & Knows status +ve					Yes		Facebook		Every 3 months	Private
334	J	W	Ruiru	18 - 24		Kenyatta Road	Christian		Atleast Secondary education	No		No			Yes	2 Years	No	Yes	Bisexual					As a man who is attracted to men	Multiple	Yes	Inconsistently	Both/versatile	Alcohol		Yes	Inconsistently	No						In the last 6 months & Knows status -ve					No		Facebook		Every 3 months	Private
335	N	N	Kiriaini	18 - 24	Kenya	Maragua	Non- christian		Tertiary	No		No					Yes	Yes	Homosexual		Single	Single	Man		Multiple	Yes	Inconsistently	Bottom	None		No	Consistently	No			No		No						Yes		Whatsapp		Greater than 3 months	Public
336	G	N	Kiambu	25 +	None Kenyan	Juja	Christian		Atleast Secondary education	No		Yes	Employed	6,000 +	Yes	7 Years	Yes	No	Homosexual		Married	Married	Man	As a man who is attracted to men	One	Yes	Consistently	Both/versatile	Alcohol		Yes	Consistently	Yes	KY Jelly		No		Yes	In the last 6 months & Knows status -ve					Yes	LVCT	Facebook, Whatsapp, Grinder and Planet Romeo		Every 3 months	Private
337	D	F	Gatundu	18 - 24	Kenya	Nairobi	Christian		Tertiary	No		No	Unemployed		Yes	1 Year	No	No	Homosexual		Single	Single		As a man who is attracted to men	Multiple	Yes	Consistently	Bottom			No	Consistently	Yes	KY Jelly		No		Yes	In the last 6 months & Knows status -ve	In the last 6 months & Knows status -ve	In the last 6 months & Knows status -ve	In the last 6 months & Knows status -ve	In the last 6 months & Knows status -ve	No		Facebook		Every 3 months	Public
338	S	E	Kiambu	18 - 24	Kenya	Ruiru	Christian		Atleast Secondary education	No		No	Unemployed	Less 6,000	Yes	8 Years	Yes	No	Homosexual		Single	Single	Man	As a man who is attracted to men	Multiple	Yes	Inconsistently	Both/versatile	Hard drugs	Cigar	Yes	Inconsistently	Yes	KY Jelly		No		No	In the last 6 months & Knows status -ve			In the last 6 months & Knows status -ve	In the last 6 months & Knows status -ve	No		Facebook		Every 3 months	Private
339				18 - 24	Kenya	Kiambu	Christian		Atleast Secondary education	No		No			Yes	4 Years	No		Bisexual		Single	Single		Attracted to both sexes	Multiple	Yes	Consistently	Top			No	Consistently	Yes	None water based		No		No	In the last 6 months & Knows status -ve	In the last 6 months & Knows status +ve	Ever in life & Knows status -ve	In the last 6 months & Knows status -ve	Ever in life & Knows status -ve			Facebook and whatsup		Every 3 months	Private
340	E	J	Makadara	18 - 24	Kenya	Juja	Christian		Tertiary	No					Yes	2 Years	No	No	Homosexual		Single	Single		As a man who is attracted to men	Multiple	Yes	Consistently	Top	Alcohol		Yes	Consistently	Yes	KY Jelly		No		No	Ever in life & Knows status -ve	Ever in life & Knows status -ve	Ever in life & Knows status -ve	Ever in life & Knows status -ve	Ever in life & Knows status -ve	No		Whatsapp		Every 3 months	Public
341	K	M	Thika	18 - 24	Kenya	Thika	Christian		Tertiary	No		No		Less 6,000	Yes	2 Years	No		Bisexual		Single	Single		Attracted to both sexes	One	Yes		Both/versatile	Alcohol		No	Consistently	Yes	None water based		No		No	In the last 6 months & Knows status -ve	In the last 6 months & Knows status -ve	In the last 6 months & Knows status -ve	In the last 6 months & Knows status -ve	In the last 6 months & Knows status -ve	No		Facebook		Every 3 months
342	S	E	Nairobi	18 - 24	None Kenyan	Ruiru	Christian		Tertiary	No		Yes	Unemployed	6,000 +	Yes		No	No	Homosexual		Married	Married	Man	As a man who is attracted to men	One	Yes	Consistently	Top			No	Inconsistently	Yes	KY Jelly		No		Yes	In the last 6 months & Knows status -ve	In the last 6 months & Knows status -ve	In the last 6 months & Knows status -ve	In the last 6 months & Knows status -ve	In the last 6 months & Knows status -ve	Yes	MPEG	Whatsapp		Every 3 months	Private
343	W	J		18 - 24	Kenya		Non- christian		Tertiary	No		No							Bisexual		Single	Single		Attracted to both sexes	One	Yes	Consistently	Top	Alcohol		No		Yes	None water based		No		No						No		Instagram		Every 3 months	Private
344	W	J	Bungoma	18 - 24	Kenya	Juja	Christian		Tertiary	No		No			Yes		No	No	Homosexual		Single	Single		As a man who is attracted to men	One	Yes	Inconsistently	Bottom			No	Inconsistently	Yes	KY Jelly		No		Yes	In the last 6 months & Knows status -ve			In the last 6 months & Knows status -ve	In the last 6 months & Knows status -ve	No		Facebook and whatsup		Every 3 months	Private
345	A		Nakuru	18 - 24	Kenya	Juja	Christian		Tertiary	No		No					No	No	Other		Single	Single	Woman	As a man who is attracted to women	Multiple	Yes	Consistently		alcohol and hard drugs	Bhang	No					No		No	In the last 6 months & Knows status -ve					No		Instagram		Every 3 months	Public
346	B	C	Thika	18 - 24	Kenya	Juja	Christian		Tertiary	No		No	Unemployed	Less 6,000	Yes	10 Years	No	No	Homosexual		Single	Single		As a man who is attracted to men	Multiple	Yes	Consistently	Top	Hard drugs	Cocaine	No	Consistently	Yes	KY Jelly		No		No						No		Grinder		Greater than 3 months	Private
347	L	C	Embakasi	18 - 24	Kenya	Umoja	Christian		Tertiary	No		No			Yes		No	No	Bisexual		Single	Single		Attracted to both sexes	Multiple	Yes	Consistently	Both/versatile	Alcohol		No	Inconsistently	Yes	KY Jelly		No		No	In the last 6 months & Knows status -ve			In the last 6 months & Knows status -ve		No		Facebook, Whatsapp, Instagram & Grinder		Every 3 months	Public
348	B	C	Dandora	18 - 24	Kenya	Pumwani	Non- christian		Atleast Secondary education	No		No			Yes		Yes		Homosexual	N/A	Single	Single		As a man who is attracted to men	Multiple	Yes	Inconsistently	Bottom		N/A	Yes	Inconsistently	Yes	KY Jelly		No		No						Yes		Facebook, Whatsapp, Instagram & Grinder		Greater than 3 months
349	C	M	Ougadoudou	18 - 24	Kenya		Christian		Tertiary	No		Yes	Unemployed	Less 6,000	Yes		No	No	Bisexual		Single	Single		Attracted to both sexes	Multiple	Yes	Consistently	Top			No		Yes	None water based				No	In the last 6 months & Knows status -ve	Ever in life & Knows status -ve	Ever in life & Knows status -ve	Ever in life & Knows status -ve	Ever in life & Knows status -ve	No		Facebook, Whatsup and Instagram,		Every 3 months	Public
350	S	G	Kiambu	25 +	Kenya	Kiambu	Christian		Atleast Secondary education	Yes	About PrEP and PEP	Yes	Unemployed	Less 6,000	Yes	2 Years	No	No	Bisexual		Single	Single	Woman	Attracted to both sexes	Multiple	Yes	Consistently	Both/versatile	Alcohol		Yes	Consistently	No			No		No	In the last 6 months & Knows status -ve	Ever in life & Knows status -ve	Ever in life & Knows status -ve	Ever in life & Knows status -ve	Ever in life & Knows status -ve	Yes	MPEG	Facebook		Every 3 months	Private
351																																																Greater than 3 months
352	K	A	Gatundu	18 - 24	Kenya	Muthiga	Christian		Atleast Secondary education	No		No			Yes	4 Months	No	Yes	Homosexual		Single	Single		Attracted to both sexes	Multiple	Yes	Inconsistently	Top			No		Yes	None water based		No		No	Ever in life & Knows status +ve	Ever in life & Knows status -ve	Ever in life & Knows status -ve	Ever in life & Knows status -ve	Ever in life & Knows status -ve	No		Whatsapp		Every 3 months	Private
353	C	N	Kiambu	25 +	None Kenyan	Donholm	Christian		Tertiary			Yes									Married	Married						Both/versatile	Alcohol			Consistently	Yes	KY Jelly										Yes		Whatsapp		Every 3 months	Private
354	T	P	Kericho	18 - 24	Kenya	Thika	Christian		Tertiary	No	N/A	Yes	Employed	6,000 +	Yes		No	No	Bisexual	N/A	Single	Single		Attracted to both sexes	Multiple	Yes	Consistently	Top			No	Consistently	Yes	KY Jelly		No		Yes	In the last 6 months & Knows status -ve					No		Facebook, Whatsapp & Instagram		Every 3 months	Private
355	S	M	Nairobi	25 +	Kenya	Thika	Christian		Tertiary	No	N/A		Unemployed	6,000 +	Yes	12 Years	Yes	No	Homosexual		Single	Single		As a man who is attracted to men	One	Yes	Inconsistently	Both/versatile					Yes	KY Jelly		No		No						Yes		Facebook		Every 3 months
356	I	J	Gatundu North	25 +	Kenya	Gatundu	Christian		Tertiary	No		Yes	Unemployed	Less 6,000	Yes	10 Years	Yes	No	Homosexual		Single	Single	Man	As a man who is attracted to men	Multiple	Yes	Consistently	Both/versatile	Alcohol		Yes	Consistently	Yes	KY Jelly		No		Yes	Ever in life & Knows status -ve	Ever in life & Knows status -ve	Ever in life & Knows status -ve	Ever in life & Knows status -ve	Ever in life & Knows status -ve	Yes	On Care	Facebook, Whatsapp, Instagram, Grinder, Gay.com, Dating Buzz & Sex Trader		Every 3 months	Public
357	A	J	Garsen	25 +	Kenya	Kiambu	Non- christian		Atleast Secondary education	No		Yes	Unemployed	Less 6,000	Yes	18 Years	Yes	No	Homosexual		Single	Single	Man	As a man who is attracted to men	Multiple	Yes	Consistently	Both/versatile	Alcohol		Yes	Consistently	Yes	KY Jelly		No		Yes	Ever in life & Knows status +ve	In the last 6 months & Knows status -ve	In the last 6 months & Knows status -ve	In the last 6 months & Knows status -ve	Ever in life & Knows status -ve	Yes		Facebook, Whatsapp, Grinder, Gay.com, Planet Romeo, Dating Buzz & Sex Trader		Every 3 months	Public
358	K	M	Murang'a		Kenya	Thika	Christian		Atleast Secondary education	No		Yes	Unemployed	6,000 +	Yes	6 Years	No	No	Homosexual		Single	Single	Man	Attracted to both sexes	Multiple	Yes	Consistently	Both/versatile		Nop	No	Consistently	Yes	KY Jelly		No		No						Yes	LVCT	Facebook, Whatsapp & Gay.com		Every 3 months	Private
359	K	J	Kiambu	18 - 24	Kenya	Thika	Christian		Atleast Secondary education	No		No			Yes	1 Year	No	No	Bisexual		Single	Single		Attracted to both sexes	Multiple	Yes	Consistently	Both/versatile	Alcohol		No		Yes	KY Jelly		No		No	In the last 6 months & Knows status -ve			In the last 6 months & Knows status -ve				Facebook and whatsup		Every 3 months	Private
360	J	W	Embakasi North	18 - 24	Kenya	Thika	Christian		Tertiary	No		No			No		No	Yes	Homosexual		Single	Single		As a man who is attracted to men	One	Yes	Consistently	Both/versatile			No					No		Yes	Ever in life & Knows status -ve	Ever in life & Knows status -ve	Ever in life & Knows status -ve	Ever in life & Knows status -ve	Ever in life & Knows status -ve	No		Facebook and whatsup		Every 3 months	Public
361	T	M		18 - 24	Kenya	Thika	Non- christian		Atleast Secondary education	No			Unemployed	Less 6,000	Yes	10 Years	No	No	Homosexual		Single	Single		As a man who is attracted to men	Multiple	No		Both/versatile	Alcohol		Yes	Inconsistently	Yes	KY Jelly		No		No	In the last 6 months & Knows status -ve	In the last 6 months & Knows status -ve	In the last 6 months & Knows status -ve	In the last 6 months & Knows status -ve	In the last 6 months & Knows status -ve	Yes	PrEP	Facebook and Instagram		Every 3 months	Private
362	F	M	Tetu	18 - 24	Kenya	Githurai	Christian		Atleast Secondary education	No		No	Unemployed	Less 6,000	Yes	5 Months	Yes		Homosexual		Single	Single		Attracted to both sexes	Multiple	Yes	Consistently	Both/versatile			No	Consistently	Yes			No		No						No		Facebook		Every 3 months	Private
363	A			18 - 24	Kenya	Ruaka	Christian		Tertiary	No		Yes	Unemployed	6,000 +	Yes	3 Years	Yes	No	Homosexual		Single	Single		As a man who is attracted to men	Multiple	Yes	Inconsistently	Both/versatile	Alcohol		Yes	Inconsistently	Yes	KY Jelly		No		No	In the last 6 months & Knows status -ve			In the last 6 months & Knows status -ve	In the last 6 months & Knows status -ve	Yes		Facebook, Whatsapp, Instagram & Grinder		Every 3 months	Private
364	O	J	Thika	25 +	None Kenyan	Thika	Christian		Atleast Secondary education	Yes	Was always attracked to boys and male teachers		Unemployed	Less 6,000	Yes	12 Years	Yes	No	Homosexual		Widower	Married		As a man who is attracted to men	Multiple	Yes	Inconsistently	Bottom	Alcohol	Tusker	Yes	Inconsistently	Yes	KY Jelly		No		No						Yes	LVCT	Facebook, Whatsapp, Instagram & Grinder		Every 3 months	Private
365	J			18 - 24	Kenya		Christian		Atleast Secondary education				Unemployed	Less 6,000	Yes		Yes	No	Homosexual		Single	Single	Man	As a man who is attracted to men	Multiple	Yes	Inconsistently	Both/versatile			Yes	Inconsistently	Yes	KY Jelly		No		No	In the last 6 months & Knows status -ve							Facebook,Whatsup and Grinder		Every 3 months	Private
366		V	Nanyuki	18 - 24	Kenya		Christian		Tertiary	No		No			Yes	10 Years	No	No	Homosexual		Single	Single		As a man who is attracted to men	Multiple	Yes	Consistently	Both/versatile			No		Yes			No		No								Instagram		Every 3 months	Private
367	E	M	Kiambu	25 +	Kenya	Thika	Christian		Tertiary	No		Yes	Unemployed	6,000 +	Yes	5 Years	Yes	No	Bisexual		Single	Single		Attracted to both sexes	Multiple	Yes	Inconsistently	Top	Alcohol		Yes	Inconsistently	Yes	None water based		No		Yes	In the last 6 months & Knows status -ve		In the last 6 months & Knows status -ve	In the last 6 months & Knows status +ve	Ever in life & Knows status -ve	Yes		Facebook, Whatsapp, Instagram, Grinder, Badoo and Planet Romeo		Every 3 months	Private
368	P	L	Thika	18 - 24	None Kenyan	Thika	Christian		Tertiary	No		No			Yes	5 Years	No	No	Homosexual		Divorced/Separated	Married		As a man who is attracted to men	Multiple	Yes	Consistently	Top	Alcohol		Yes	Consistently	Yes	KY Jelly		No		Yes	In the last 6 months & Knows status -ve	In the last 6 months & Knows status -ve	In the last 6 months & Knows status -ve	In the last 6 months & Knows status -ve	In the last 6 months & Knows status -ve	Yes	PrEP	Facebook, whatsup, instagram, grinder, gay.com and badoo		Every 3 months	Private
369	B	F	Nairobi	25 +	Kenya	Amboseli	Christian		Tertiary	No		Yes	Employed	6,000 +	Yes	1 Year	Yes	No	Homosexual		Single	Single		As a man who is attracted to men	Multiple	Yes	Consistently	Both/versatile	Alcohol		Yes	Consistently	Yes	KY Jelly		Yes		No								Facebook, Whatsapp & Instagram		Every 3 months	Private
370	P	R	Thika	18 - 24	Kenya	Makongeni	Christian		Tertiary	No			Unemployed	Less 6,000	Yes	3 Years	No	No	Bisexual		Single	Single		Attracted to both sexes	Multiple	Yes	Inconsistently	Both/versatile					Yes	None water based		No			In the last 6 months & Knows status -ve	Ever in life & Knows status -ve	In the last 6 months & Knows status -ve	In the last 6 months & Knows status -ve	Ever in life & Knows status -ve	No		Facebook		Every 3 months	Private
371	M	C	Thika	18 - 24	Kenya	Thika	Christian		Tertiary	No		No		Less 6,000	Yes	3 Years	No		Bisexual		Single	Single		Attracted to both sexes	One	Yes	Consistently	Both/versatile	Alcohol		Yes	Consistently	Yes			No		No	In the last 6 months & Knows status -ve	In the last 6 months & Knows status -ve	In the last 6 months & Knows status -ve	In the last 6 months & Knows status -ve	In the last 6 months & Knows status -ve	No		Facebook		Greater than 3 months	Private
372				18 - 24	Kenya	Thika	Christian		Atleast Secondary education	No			Unemployed		Yes	6 Years	No	No	Bisexual		Single	Single		Attracted to both sexes	Multiple	Yes	Consistently	Top			No	Consistently	Yes	None water based		No		No	In the last 6 months & Knows status -ve	In the last 6 months & Knows status -ve	In the last 6 months & Knows status -ve	In the last 6 months & Knows status -ve	In the last 6 months & Knows status -ve	No		Facebook		Every 3 months
373				25 +	None Kenyan	Githurai	Christian		Atleast Secondary education	No		Yes		6,000 +	Yes	5 Years	No	No	Bisexual		Married	Married	Woman	Attracted to both sexes	Multiple	Yes	Consistently	Top	Alcohol		Yes	Consistently	Yes	KY Jelly		No			In the last 6 months & Knows status -ve			In the last 6 months & Knows status -ve	In the last 6 months & Knows status -ve	Yes	MPEG	Facebook, Whatsapp & Instagram		Every 3 months	Private
374	V	T	Nairobi	18 - 24	Kenya	Nairobi	Christian		Tertiary	No		No		6,000 +	Yes		No	No	Homosexual		Single	Single		As a man who is attracted to men	One	Yes	Inconsistently	Bottom	Alcohol		Yes	Inconsistently	Yes	KY Jelly		No		No	Ever in life & Knows status -ve	Ever in life & Knows status -ve	Ever in life & Knows status -ve	Ever in life & Knows status -ve	Ever in life & Knows status -ve	No		Facebook		Every 3 months	Private
375	H	E	Kisumu	18 - 24	Kenya	Kasarani	Christian		Tertiary	No		Yes	Unemployed	Less 6,000	Yes	3 Years	Yes	No	Homosexual		Single	Single		As a man who is attracted to men	Multiple	Yes	Consistently	Both/versatile	Alcohol		Yes	Consistently	Yes	None water based		No		Yes								Facebook, Whatsapp, Instagram, Grinder, Gay.com, Badoo, Planet Romeo, Dating Buzz & Sex Trader		Every 3 months	Private
[truncated: 60 more columns]
